# Supplementary material for: Lactylated Apolipoprotein C‐II Induces Immunotherapy Resistance by Promoting Extracellular Lipolysis
Source: Adv Sci (Weinh). 2024 Jul 9;11(38):2406333. doi: 10.1002/advs.202406333 (PMC11481198; doi:10.1002/advs.202406333)
Supplement: Supplementary file 2 — Supporting Table 1 [file ADVS-11-2406333-s002.xlsx]

## Sheet: Kla
Protein accession	Position	Amino acid	Protein description	Gene name	PEP	Score	Modified sequence	Charge	Mass error [ppm]	MS/MS Count
P51153	3	K	Ras-related protein Rab-13 OS=Homo sapiens OX=9606 GN=RAB13 PE=1 SV=1	RAB13	0.0250126	65.404	AK(1)AYDHLFK	2	1.0058	1
P31949	3	K	Protein S100-A11 OS=Homo sapiens OX=9606 GN=S100A11 PE=1 SV=2	S100A11	0.00459622	83.438	AK(1)ISSPTETER	2	1.5628	4
Q9BQA1	3	K	Methylosome protein 50 OS=Homo sapiens OX=9606 GN=WDR77 PE=1 SV=1	WDR77	0.00148903	60	K(1)ETPPPLVPPAAR	2	0.031014	1
P63104	3	K	14-3-3 protein zeta/delta OS=Homo sapiens OX=9606 GN=YWHAZ PE=1 SV=1	YWHAZ	0.000302682	111.39	MDK(1)NELVQK	2	1.576	3
P26038	3	K	Moesin OS=Homo sapiens OX=9606 GN=MSN PE=1 SV=3	MSN	0.000749218	129.56	PK(1)TISVR	2	1.0589	6
P62308	3	K	Small nuclear ribonucleoprotein G OS=Homo sapiens OX=9606 GN=SNRPG PE=1 SV=1	SNRPG	0.0372049	76.572	SK(1)AHPPELK	2	0.78611	1
O15511	3	K	Actin-related protein 2/3 complex subunit 5 OS=Homo sapiens OX=9606 GN=ARPC5 PE=1 SV=3	ARPC5	0.00559514	51.864	SK(1)NTVSSAR	2	-0.64574	1
P09651	3	K	Heterogeneous nuclear ribonucleoprotein A1 OS=Homo sapiens OX=9606 GN=HNRNPA1 PE=1 SV=5	HNRNPA1	0.0160578	43.613	SK(1)SESPKEPEQLR	2	0.063564	1
P43243	3	K	Matrin-3 OS=Homo sapiens OX=9606 GN=MATR3 PE=1 SV=2	MATR3	0.00457073	54.584	SK(1)SFQQSSLSR	2	1.757	1
Q13642	4	K	Four and a half LIM domains protein 1 OS=Homo sapiens OX=9606 GN=FHL1 PE=1 SV=4	FHL1	0.000422447	97.277	AEK(1)FDCHYCR	2	-1.5544	3
Q01995	4	K	Transgelin OS=Homo sapiens OX=9606 GN=TAGLN PE=1 SV=4	TAGLN	0.00289322	92.428	ANK(1)GPSYGMSR	2	0.54971	3
Q15847	4	K	Adipogenesis regulatory factor OS=Homo sapiens OX=9606 GN=ADIRF PE=1 SV=1	ADIRF	0.00764139	54.436	ASK(1)GLQDLK	2	0.19285	1
P22061	4	K	Protein-L-isoaspartate(D-aspartate) O-methyltransferase OS=Homo sapiens OX=9606 GN=PCMT1 PE=1 SV=4	PCMT1	3.20608e-05	96.313	AWK(1)SGGASHSELIHNLR	3	0.299	6
Q9UKM9	4	K	RNA-binding protein Raly OS=Homo sapiens OX=9606 GN=RALY PE=1 SV=1	PPME1	3.53622e-10	105.19	LPSRPPLPGSGGSQSGAK(1)MR	3	1.9754	1
Q9UKM9	4	K	RNA-binding protein Raly OS=Homo sapiens OX=9606 GN=RALY PE=1 SV=1	RALY	0.0139537	71.066	SLK(1)LQASNVTNK	2	-0.26614	1
P06702	4	K	Protein S100-A9 OS=Homo sapiens OX=9606 GN=S100A9 PE=1 SV=1	S100A9	0.00146777	92.732	TCK(1)MSQLER	2	0.42098	3
Q13185	5	K	Chromobox protein homolog 3 OS=Homo sapiens OX=9606 GN=CBX3 PE=1 SV=4	CBX3	0.000368496	150.24	ASNK(1)TTLQK	2	2.4083	5
O15372	5	K	Eukaryotic translation initiation factor 3 subunit H OS=Homo sapiens OX=9606 GN=EIF3H PE=1 SV=1	EIF3H	3.23562e-27	142.02	K(1)EGTGSTATSSSSTAGAAGK	2	0.18809	1
P62312	5	K	U6 snRNA-associated Sm-like protein LSm6 OS=Homo sapiens OX=9606 GN=LSM6 PE=1 SV=1	LSM6	0.0073375	83.358	K(1)QTPSDFLK	2	1.9144	1
Q15233	5	K	Non-POU domain-containing octamer-binding protein OS=Homo sapiens OX=9606 GN=NONO PE=1 SV=4	NONO	0.02232	44.57	MQSNK(1)TFNLEK	2	-0.91408	1
Q03135	5	K	Caveolin-1 OS=Homo sapiens OX=9606 GN=CAV1 PE=1 SV=4	CAV1	8.42979e-43	164.3	SGGK(1)YVDSEGHLYTVPIR	2	-0.018939	7
P06733	5	K	Alpha-enolase OS=Homo sapiens OX=9606 GN=ENO1 PE=1 SV=2	ENO1	0.000166745	105.04	SILK(1)IHAR	2	-0.29991	1
Q9GZN8	6	K	UPF0687 protein C20orf27 OS=Homo sapiens OX=9606 GN=C20orf27 PE=1 SV=3	C20orf27	0.000329071	90.308	AAANK(1)GNKPR	2	1.1078	1
P98171	6	K	Rho GTPase-activating protein 4 OS=Homo sapiens OX=9606 GN=ARHGAP4 PE=1 SV=2	ARHGAP4	0.00276162	88.201	AAHGK(1)LR	2	-1.0992	1
P56545	6	K	C-terminal-binding protein 2 OS=Homo sapiens OX=9606 GN=CTBP2 PE=1 SV=1	CTBP2	0.0276545	66.087	ALVDK(1)HK	2	0.95336	1
P60174	6	K	Triosephosphate isomerase OS=Homo sapiens OX=9606 GN=TPI1 PE=1 SV=4	TPI1	0.00112637	82.716	K(1)FFVGGNWK	2	1.3644	3
Q9BTT0	6	K	Acidic leucine-rich nuclear phosphoprotein 32 family member E OS=Homo sapiens OX=9606 GN=ANP32E PE=1 SV=1	ANP32E	0.00797453	81.32	K(1)INLELR	2	0.72307	1
P29401	6	K	Transketolase OS=Homo sapiens OX=9606 GN=TKT PE=1 SV=3	TKT	0.00267235	96.957	MESYHK(1)PDQQK	2	-0.67375	4
P62987	6	K	Ubiquitin-60S ribosomal protein L40 OS=Homo sapiens OX=9606 GN=UBA52 PE=1 SV=2	UBA52	0.00117345	103.87	MQIFVK(1)TLTGK	2	-0.30819	7
Q5QNW6	6	K	Histone H2B type 2-F OS=Homo sapiens OX=9606 GN=H2BC18 PE=1 SV=3	H2BC18	1.80972e-10	183.13	PDPAK(1)SAPAPK	2	0.97492	7
Q8N257	6	K	Histone H2B type 3-B OS=Homo sapiens OX=9606 GN=H2BC26 PE=1 SV=3	H2BC26	9.92684e-05	126.29	PDPSK(1)SAPAPK	2	0.18162	4
Q99880	6	K	Histone H2B type 1-L OS=Homo sapiens OX=9606 GN=H2BC13 PE=1 SV=3	H2BC13	3.81914e-05	120.65	PELAK(1)SAPAPK	2	0.2126	5
P62807	6	K	Histone H2B type 1-C/E/F/G/I OS=Homo sapiens OX=9606 GN=H2BC10 PE=1 SV=4	H2BC10	7.39688e-05	153.33	PEPAK(1)SAPAPK	2	1.0947	13
Q16778	6	K	Histone H2B type 2-E OS=Homo sapiens OX=9606 GN=H2BC21 PE=1 SV=3	H2BC21	0.00562822	97.277	PEPAK(1)SAPAPK	2	-1.9233	2
Q99877	6	K	Histone H2B type 1-N OS=Homo sapiens OX=9606 GN=H2BC15 PE=1 SV=3	H2BC15	0.000103328	141.29	PEPSK(1)SAPAPK	2	1.2128	7
P58876	6	K	Histone H2B type 1-D OS=Homo sapiens OX=9606 GN=H2BC5 PE=1 SV=2	H2BC5	6.92591e-07	153.33	PEPTK(1)SAPAPK	2	1.1585	7
Q99879	6	K	Histone H2B type 1-M OS=Homo sapiens OX=9606 GN=H2BC14 PE=1 SV=3	H2BC14	7.67595e-07	127.93	PEPVK(1)SAPVPK	2	0.60093	3
Q9Y570	6	K	Protein phosphatase methylesterase 1 OS=Homo sapiens OX=9606 GN=PPME1 PE=1 SV=3	PPME1	0.00143349	96.957	SALEK(1)SMHLGR	2	-0.65709	1
P00558	6	K	Phosphoglycerate kinase 1 OS=Homo sapiens OX=9606 GN=PGK1 PE=1 SV=3	PGK1	0.0117981	56.202	SLSNK(1)LTLDK	2	0.8808	1
Q15417	6	K	Calponin-3 OS=Homo sapiens OX=9606 GN=CNN3 PE=1 SV=1	CNN3	4.11466e-22	123.24	THFNK(1)GPSYGLSAEVK	2	0.80522	1
Q9NZU5	6	K	LIM and cysteine-rich domains protein 1 OS=Homo sapiens OX=9606 GN=LMCD1 PE=1 SV=1	LMCD1	0.00985475	67.881	VAK(1)DLNPGVK	2	0.36244	1
Q9NZU5	6	K	LIM and cysteine-rich domains protein 1 OS=Homo sapiens OX=9606 GN=LMCD1 PE=1 SV=1	SAE1	0.00419167	61.067	VAK(1)VSQGVEDGPDTK	2	1.0117	1
P49773	7	K	Adenosine 5'-monophosphoramidase HINT1 OS=Homo sapiens OX=9606 GN=HINT1 PE=1 SV=2	HINT1	0.0402751	63.397	ADEIAK(1)AQVAR	2	-0.65487	1
P61956	7	K	Small ubiquitin-related modifier 2 OS=Homo sapiens OX=9606 GN=SUMO2 PE=1 SV=3	SUMO2	0.000863473	87.942	ADEK(0.006)PK(0.994)EGVK	2	0.92883	3
P61956	7	K	Small ubiquitin-related modifier 2 OS=Homo sapiens OX=9606 GN=SUMO2 PE=1 SV=3	SUMO2	0.00158143	103.87	ADEKPK(1)EGVK	2	-1.3953	1
Q9UKL0	7	K	REST corepressor 1 OS=Homo sapiens OX=9606 GN=RCOR1 PE=1 SV=2	TLN1	8.88132e-05	114.93	ALGDLISATK(1)AAAGK	2	-1.4044	2
P07195	7	K	L-lactate dehydrogenase B chain OS=Homo sapiens OX=9606 GN=LDHB PE=1 SV=2	LDHB	3.12737e-08	104.86	EK(1)LIAPVAEEEATVPNNK	2	-0.54382	1
Q9UKL0	7	K	REST corepressor 1 OS=Homo sapiens OX=9606 GN=RCOR1 PE=1 SV=2	RCOR1	0.0146975	75.243	GPEVSGK(1)R	2	0.080723	2
Q14019	7	K	Coactosin-like protein OS=Homo sapiens OX=9606 GN=COTL1 PE=1 SV=3	COTL1	0.000714866	109.11	IDK(1)EACR	2	-0.079689	1
P27695	7	K	DNA-(apurinic or apyrimidinic site) endonuclease OS=Homo sapiens OX=9606 GN=APEX1 PE=1 SV=2	APEX1	0.0002418	117.21	K(1)GAVAEDGDELR	2	1.511	3
O75083	7	K	WD repeat-containing protein 1 OS=Homo sapiens OX=9606 GN=WDR1 PE=1 SV=4	WDR1	0.00209071	72.922	K(1)VFASLPQVER	2	0.80777	1
Q1KMD3	7	K	Heterogeneous nuclear ribonucleoprotein U-like protein 2 OS=Homo sapiens OX=9606 GN=HNRNPUL2 PE=1 SV=1	HNRNPUL2	0.0026283	113.1	LK(1)VTELR	2	-0.084645	2
P55854	7	K	Small ubiquitin-related modifier 3 OS=Homo sapiens OX=9606 GN=SUMO3 PE=1 SV=2	SUMO3	0.00469713	66.664	SEEK(0.046)PK(0.954)EGVK	2	0.17703	1
Q06830	7	K	Peroxiredoxin-1 OS=Homo sapiens OX=9606 GN=PRDX1 PE=1 SV=1	PRDX1	0.000155479	72.846	SSGNAK(1)IGHPAPNFK	2	0.27049	1
P37837	7	K	Transaldolase OS=Homo sapiens OX=9606 GN=TALDO1 PE=1 SV=2	TALDO1	0.0389545	44.42	SSSPVK(1)R	2	-0.61136	1
Q9NX01	7	K	Thioredoxin-like protein 4B OS=Homo sapiens OX=9606 GN=TXNL4B PE=1 SV=1	BCLAF1	0.0003507	97.084	SVLADQGK(1)SFATASHR	2	-0.36435	1
P35579	8	K	Myosin-9 OS=Homo sapiens OX=9606 GN=MYH9 PE=1 SV=4	MYH9	0.000324018	114.93	AQQAADK(1)YLYVDK	2	0.47295	1
P07910	8	K	Heterogeneous nuclear ribonucleoproteins C1/C2 OS=Homo sapiens OX=9606 GN=HNRNPC PE=1 SV=4	HNRNPC	0.00825761	45.939	ASNVTNK(1)TDPR	2	-1.4881	1
Q15819	8	K	Ubiquitin-conjugating enzyme E2 variant 2 OS=Homo sapiens OX=9606 GN=UBE2V2 PE=1 SV=4	UBE2V2	0.00559577	65.156	AVSTGVK(1)VPR	2	-1.2012	1
P60866	8	K	40S ribosomal protein S20 OS=Homo sapiens OX=9606 GN=RPS20 PE=1 SV=1	RPS20	3.93737e-20	133.49	DTGK(1)TPVEPEVAIHR	2	-1.3397	10
Q9UK76	8	K	Jupiter microtubule associated homolog 1 OS=Homo sapiens OX=9606 GN=JPT1 PE=1 SV=3	ACOT9	0.00796234	47.334	EK(1)YLTVQNTVR	2	-0.727	1
P61604	8	K	10 kDa heat shock protein, mitochondrial OS=Homo sapiens OX=9606 GN=HSPE1 PE=1 SV=2	HSPE1	0.000752724	98.009	K(1)FLPLFDR	2	-1.8737	6
Q96DI7	8	K	U5 small nuclear ribonucleoprotein 40 kDa protein OS=Homo sapiens OX=9606 GN=SNRNP40 PE=1 SV=1	SNRNP40	0.0148636	48.785	K(1)GPELPLVPVK	2	0.42074	1
P49585	8	K	Choline-phosphate cytidylyltransferase A OS=Homo sapiens OX=9606 GN=PCYT1A PE=1 SV=2	PCYT1A	0.015092	48.785	MDAQCSAK(1)VNAR	2	-0.45708	1
Q9UK76	8	K	Jupiter microtubule associated homolog 1 OS=Homo sapiens OX=9606 GN=JPT1 PE=1 SV=3	JPT1	0.000483925	84.999	TTTTTFK(1)GVDPNSR	2	1.6685	1
P69905	8	K	Hemoglobin subunit alpha OS=Homo sapiens OX=9606 GN=HBA2 PE=1 SV=2	HBA2	0.000748331	111.61	VLSPADK(1)TNVK	2	-0.63721	10
Q9NZZ3	9	K	Charged multivesicular body protein 5 OS=Homo sapiens OX=9606 GN=CHMP5 PE=1 SV=1	CHMP5	2.66015e-06	105.19	AK(0.79)PK(0.21)APPPSLTDCIGTVDSR	3	0.1833	1
P50238	9	K	Cysteine-rich protein 1 OS=Homo sapiens OX=9606 GN=CRIP1 PE=1 SV=3	CRIP1	0.00264388	62.271	CNK(1)EVYFAER	2	2.799	1
P05023	9	K	Sodium/potassium-transporting ATPase subunit alpha-1 OS=Homo sapiens OX=9606 GN=ATP1A1 PE=1 SV=1	ATP1A1	0.00346713	40.83	DK(1)YEPAAVSEQGDK	2	0.73491	1
Q9Y230	9	K	RuvB-like 2 OS=Homo sapiens OX=9606 GN=RUVBL2 PE=1 SV=3	VTA1	0.0398908	58.916	IDSK(1)TPECR	2	-0.35497	1
O95816	9	K	BAG family molecular chaperone regulator 2 OS=Homo sapiens OX=9606 GN=BAG2 PE=1 SV=1	BAG2	0.0337792	46.447	INAK(1)ANEGR	2	-0.63756	1
Q8IZQ5	9	K	Selenoprotein H OS=Homo sapiens OX=9606 GN=SELENOH PE=1 SV=2	SELENOH	3.51513e-05	104.04	K(1)AEAAVVAVAEK	2	-0.40213	2
P18124	9	K	60S ribosomal protein L7 OS=Homo sapiens OX=9606 GN=RPL7 PE=1 SV=1	RPL7	7.71729e-10	121.96	K(1)EVPAVPETLK	2	-1.3741	2
Q9UGI8	9	K	Testin OS=Homo sapiens OX=9606 GN=TES PE=1 SV=1	TES	9.61881e-05	83.214	K(1)MGLGHEQGFGAPCLK	3	0.48151	1
P62888	9	K	60S ribosomal protein L30 OS=Homo sapiens OX=9606 GN=RPL30 PE=1 SV=2	RPL30	0.000799975	78.816	K(1)SLESINSR	2	0.88272	2
P63104	9	K	14-3-3 protein zeta/delta OS=Homo sapiens OX=9606 GN=YWHAZ PE=1 SV=1	YWHAZ	0.00232325	82.716	NELVQK(1)AK	2	-0.45101	2
P27348	9	K	14-3-3 protein theta OS=Homo sapiens OX=9606 GN=YWHAQ PE=1 SV=1	YWHAQ	0.00136459	84.699	TELIQK(1)AK	2	-1.385	2
P68871	9	K	Hemoglobin subunit beta OS=Homo sapiens OX=9606 GN=HBB PE=1 SV=2	HBB	6.22189e-16	146.34	VHLTPEEK(1)SAVTALWGK	2	-0.98756	4
Q9UGI8	9	K	Testin OS=Homo sapiens OX=9606 GN=TES PE=1 SV=1	MYO6	3.55354e-06	102.03	VMLTTAGGTK(1)GTVIK	2	-0.061092	1
Q9NZZ3	9	K	Charged multivesicular body protein 5 OS=Homo sapiens OX=9606 GN=CHMP5 PE=1 SV=1	SAE1	0.00165981	46.358	VSQGVEDGPDTK(1)R	2	-1.0936	1
Q13404	10	K	Ubiquitin-conjugating enzyme E2 variant 1 OS=Homo sapiens OX=9606 GN=UBE2V1 PE=1 SV=2	UBE2V1	0.0028452	74.424	AATTGSGVK(1)VPR	2	-0.86753	1
Q96C86	10	K	m7GpppX diphosphatase OS=Homo sapiens OX=9606 GN=DCPS PE=1 SV=2	DCPS	0.000931779	67.464	ADAAPQLGK(1)R	2	-0.35199	3
P82979	10	K	SAP domain-containing ribonucleoprotein OS=Homo sapiens OX=9606 GN=SARNP PE=1 SV=3	SARNP	6.90443e-08	147.78	ATETVELHK(1)LK	2	1.41	2
P61981	10	K	14-3-3 protein gamma OS=Homo sapiens OX=9606 GN=YWHAG PE=1 SV=2	YWHAG	0.0121034	63.301	EQLVQK(1)AR	2	-0.068956	1
P61088	10	K	Ubiquitin-conjugating enzyme E2 N OS=Homo sapiens OX=9606 GN=UBE2N PE=1 SV=1	UBE2N	0.0276252	73.637	IIK(1)ETQR	2	0.17111	2
O14908	10	K	PDZ domain-containing protein GIPC1 OS=Homo sapiens OX=9606 GN=GIPC1 PE=1 SV=2	GIPC1	0.00395464	66.485	K(1)APPLVENEEAEPGR	2	-1.9176	1
P23396	10	K	40S ribosomal protein S3 OS=Homo sapiens OX=9606 GN=RPS3 PE=1 SV=2	RPS3	0.00891145	63.397	K(1)FVADGIFK	2	0.21796	1
Q93034	10	K	Cullin-5 OS=Homo sapiens OX=9606 GN=CUL5 PE=1 SV=4	CUL5	0.014793	56.202	NK(1)GSLQFEDK	2	3.6607	1
Q15428	10	K	Splicing factor 3A subunit 2 OS=Homo sapiens OX=9606 GN=SF3A2 PE=1 SV=2	SF3A2	0.00374093	56.08	PGGK(1)TGSGGVASSSESNR	2	-0.80649	1
Q13185	10	K	Chromobox protein homolog 3 OS=Homo sapiens OX=9606 GN=CBX3 PE=1 SV=4	CBX3	0.0240623	70.67	TTLQK(1)MGK	2	-0.76481	5
P55263	11	K	Adenosine kinase OS=Homo sapiens OX=9606 GN=ADK PE=1 SV=2	ADK	3.46226e-07	109.88	AAAEEEPK(0.017)PK(0.983)K	2	1.4954	4
P55263	11	K	Adenosine kinase OS=Homo sapiens OX=9606 GN=ADK PE=1 SV=2	ADK	0.00243925	81.099	AAAEEEPK(0.045)PK(0.955)K	2	-0.81529	1
O60832	11	K	H/ACA ribonucleoprotein complex subunit DKC1 OS=Homo sapiens OX=9606 GN=DKC1 PE=1 SV=3	DKC1	0.000691869	49.16	ADAEVIILPK(1)K	2	-0.57695	1
Q9Y3Z3	11	K	Deoxynucleoside triphosphate triphosphohydrolase SAMHD1 OS=Homo sapiens OX=9606 GN=SAMHD1 PE=1 SV=2	SAMHD1	0.000424406	133.98	ADSEQPSK(1)R	2	0.3759	1
P67936	11	K	Tropomyosin alpha-4 chain OS=Homo sapiens OX=9606 GN=TPM4 PE=1 SV=3	TPM4	5.28848e-11	178.94	AGLNSLEAVK(1)R	2	-0.14926	5
P31947	11	K	14-3-3 protein sigma OS=Homo sapiens OX=9606 GN=SFN PE=1 SV=1	SFN	0.000201482	105.36	AK(1)LAEQAER	2	-0.1661	6
P27348	11	K	14-3-3 protein theta OS=Homo sapiens OX=9606 GN=YWHAQ PE=1 SV=1	YWHAQ	0.000201482	105.36	AK(1)LAEQAER	2	-0.1661	6
P27348	11	K	14-3-3 protein theta OS=Homo sapiens OX=9606 GN=YWHAQ PE=1 SV=1	YWHAZ	0.00261613	99.855	AK(1)LAEQAER	2	-0.95773	1
P63104	11	K	14-3-3 protein zeta/delta OS=Homo sapiens OX=9606 GN=YWHAZ PE=1 SV=1	YWHAZ	0.000201482	105.36	AK(1)LAEQAER	2	-0.1661	6
P22234	11	K	Bifunctional phosphoribosylaminoimidazole carboxylase/phosphoribosylaminoimidazole succinocarboxamide synthetase OS=Homo sapiens OX=9606 GN=PAICS PE=1 SV=3	PAICS	0.00237282	85.716	ATAEVLNIGK(1)K	2	1.2844	1
P55008	11	K	Allograft inflammatory factor 1 OS=Homo sapiens OX=9606 GN=AIF1 PE=1 SV=1	AIF1	0.00263636	66.664	DLQGGK(1)AFGLLK	2	0.39432	1
P61956	11	K	Small ubiquitin-related modifier 2 OS=Homo sapiens OX=9606 GN=SUMO2 PE=1 SV=3	SUMO2	0.000549491	54.27	EGVK(1)TENNDHINLK	2	0.057491	2
P63104	11	K	14-3-3 protein zeta/delta OS=Homo sapiens OX=9606 GN=YWHAZ PE=1 SV=1	AP3B1	0.0121463	57.032	EK(0.005)EK(0.996)K(1)TK(1)QDR	2	8.3852	1
P51858	11	K	Hepatoma-derived growth factor OS=Homo sapiens OX=9606 GN=HDGF PE=1 SV=1	HDGF	0.000527783	54.584	EYK(1)CGDLVFAK	2	0.77962	1
P36405	11	K	ADP-ribosylation factor-like protein 3 OS=Homo sapiens OX=9606 GN=ARL3 PE=1 SV=2	ARL3	0.00016868	92.445	LK(1)SAPDQEVR	2	-0.91305	3
P31946	11	K	14-3-3 protein beta/alpha OS=Homo sapiens OX=9606 GN=YWHAB PE=1 SV=3	YWHAB	0.0102296	84.699	SELVQK(1)AK	2	-2.3091	1
Q15233	11	K	Non-POU domain-containing octamer-binding protein OS=Homo sapiens OX=9606 GN=NONO PE=1 SV=4	NONO	1.94317e-05	117.45	TFNLEK(1)QNHTPR	2	0.044085	3
Q6NXS1	12	K	Protein phosphatase inhibitor 2 family member B OS=Homo sapiens OX=9606 GN=PPP1R2B PE=1 SV=2	PPP1R2B	0.023203	41.317	AASTASHRPIK(1)GILK	3	0.62794	1
O60437	12	K	Periplakin OS=Homo sapiens OX=9606 GN=PPL PE=1 SV=4	PPL	0.0142469	57.888	GK(1)YSPTVQTR	2	-1.2487	1
O43665	12	K	Regulator of G-protein signaling 10 OS=Homo sapiens OX=9606 GN=RGS10 PE=1 SV=3	RGS10	7.68162e-06	58.061	K(1)RPPSDIHDSDGSSSSSHQSLK	3	0.95834	2
Q00839	12	K	Heterogeneous nuclear ribonucleoprotein U OS=Homo sapiens OX=9606 GN=HNRNPU PE=1 SV=6	HNRNPU	0.00532929	87.251	LK(1)VSELK	2	-1.0851	3
Q00839	12	K	Heterogeneous nuclear ribonucleoprotein U OS=Homo sapiens OX=9606 GN=HNRNPU PE=1 SV=6	HNRNPU	0.0201506	75.474	LK(1)VSELKEELK	2	-1.7037	1
P22392	12	K	Nucleoside diphosphate kinase B OS=Homo sapiens OX=9606 GN=NME2 PE=1 SV=1	NME2	0.00964189	76.85	TFIAIK(1)PDGVQR	2	-0.18494	1
P69905	12	K	Hemoglobin subunit alpha OS=Homo sapiens OX=9606 GN=HBA2 PE=1 SV=2	HBA2	0.000358406	133.98	TNVK(1)AAWGK	2	0.73206	6
P62304	12	K	Small nuclear ribonucleoprotein E OS=Homo sapiens OX=9606 GN=SNRPE PE=1 SV=1	SNRPE	7.15091e-19	187.1	VQK(1)VMVQPINLIFR	2	-3.2537	4
P31946	13	K	14-3-3 protein beta/alpha OS=Homo sapiens OX=9606 GN=YWHAB PE=1 SV=3	YWHAB	0.000201482	105.36	AK(1)LAEQAER	2	-0.1661	6
P67936	13	K	Tropomyosin alpha-4 chain OS=Homo sapiens OX=9606 GN=TPM4 PE=1 SV=3	TPM4	7.53239e-21	149.02	K(1)IQALQQQADEAEDR	2	-0.76983	6
O15511	13	K	Actin-related protein 2/3 complex subunit 5 OS=Homo sapiens OX=9606 GN=ARPC5 PE=1 SV=3	ARPC5	0.000927755	73.655	K(1)VDVDEYDENK	2	3.2504	1
Q9NTX5	13	K	Ethylmalonyl-CoA decarboxylase OS=Homo sapiens OX=9606 GN=ECHDC1 PE=1 SV=2	OTULINL	0.0291043	51.43	K(1)VIPSLFR	2	-3.4439	1
Q9UKM9	13	K	RNA-binding protein Raly OS=Homo sapiens OX=9606 GN=RALY PE=1 SV=1	RALY	3.20802e-13	186.27	LQASNVTNK(1)NDPK	2	-0.40487	2
P04075	13	K	Fructose-bisphosphate aldolase A OS=Homo sapiens OX=9606 GN=ALDOA PE=1 SV=2	ALDOA	0.000180003	108.2	PYQYPALTPEQK(1)K	2	-0.36951	3
Q9NTX5	13	K	Ethylmalonyl-CoA decarboxylase OS=Homo sapiens OX=9606 GN=ECHDC1 PE=1 SV=2	ECHDC1	0.00420176	55.754	SLLK(1)TASLSGR	2	-0.31591	2
Q9UKM9	13	K	RNA-binding protein Raly OS=Homo sapiens OX=9606 GN=RALY PE=1 SV=1	TLN1	0.0142354	51.531	TVK(1)AVEDEATK	2	-0.93745	1
Q16762	14	K	Thiosulfate sulfurtransferase OS=Homo sapiens OX=9606 GN=TST PE=1 SV=4	TST	0.00844527	88.734	ALVSTK(1)WLAESIR	2	-2.7181	1
Q8WXF1	14	K	Paraspeckle component 1 OS=Homo sapiens OX=9606 GN=PSPC1 PE=1 SV=1	PSPC1	0.00189277	92.677	IEK(1)NPAR	2	0.34415	2
Q9UKL0	14	K	REST corepressor 1 OS=Homo sapiens OX=9606 GN=RCOR1 PE=1 SV=2	REXO2	0.0288218	62.88	K(0.006)K(0.994)IDEK(0.5)K(0.5)R	2	-7.648	1
P04075	14	K	Fructose-bisphosphate aldolase A OS=Homo sapiens OX=9606 GN=ALDOA PE=1 SV=2	ALDOA	0.00606641	92.732	K(1)ELSDIAHR	2	1.0685	1
Q99598	14	K	Translin-associated protein X OS=Homo sapiens OX=9606 GN=TSNAX PE=1 SV=1	TSNAX	3.30614e-05	122.44	K(1)HDNFPHNQR	3	0.38538	1
Q9H444	14	K	Charged multivesicular body protein 4b OS=Homo sapiens OX=9606 GN=CHMP4B PE=1 SV=1	CHMP4B	0.00165601	84.368	LFGAGGGK(1)AGK	2	-1.0432	4
P55263	14	K	Adenosine kinase OS=Homo sapiens OX=9606 GN=ADK PE=1 SV=2	ADK	0.00587054	72.038	LK(1)VEAPQALR	2	0.40141	3
Q08211	14	K	ATP-dependent RNA helicase A OS=Homo sapiens OX=9606 GN=DHX9 PE=1 SV=4	DHX9	0.00904313	67.464	NFLYAWCGK(1)R	2	-1.4114	1
Q9UKL0	14	K	REST corepressor 1 OS=Homo sapiens OX=9606 GN=RCOR1 PE=1 SV=2	RCOR1	0.00104295	80.623	PAMVEK(1)GPEVSGK	2	-0.4021	2
Q9NXG2	15	K	THUMP domain-containing protein 1 OS=Homo sapiens OX=9606 GN=THUMPD1 PE=1 SV=2	CLIC5	0.00244128	85.813	LHVVK(1)IVAK	2	-0.028302	1
P29401	16	K	Transketolase OS=Homo sapiens OX=9606 GN=TKT PE=1 SV=3	TKT	0.00251292	67.507	LQALK(1)DTANR	2	-2.2144	2
Q9P016	16	K	Thymocyte nuclear protein 1 OS=Homo sapiens OX=9606 GN=THYN1 PE=1 SV=1	CFDP1	9.974e-10	117.99	SSGMSSLLGK(1)IGAK	2	-0.7112	1
Q9P016	16	K	Thymocyte nuclear protein 1 OS=Homo sapiens OX=9606 GN=THYN1 PE=1 SV=1	THYN1	5.18367e-08	121.71	VEDSNPQK(1)TSATK	2	-1.6568	1
P69905	17	K	Hemoglobin subunit alpha OS=Homo sapiens OX=9606 GN=HBA2 PE=1 SV=2	HBA2	2.41909e-16	135.15	AAWGK(1)VGAHAGEYGAEALER	3	-0.2891	12
Q9H444	17	K	Charged multivesicular body protein 4b OS=Homo sapiens OX=9606 GN=CHMP4B PE=1 SV=1	CHMP4B	1.67625e-08	130.65	AGK(1)GGPTPQEAIQR	2	0.093698	2
Q13642	17	K	Four and a half LIM domains protein 1 OS=Homo sapiens OX=9606 GN=FHL1 PE=1 SV=4	FHL1	0.0198361	89.123	DPLQGK(1)K	2	-2.9922	1
P37802	17	K	Transgelin-2 OS=Homo sapiens OX=9606 GN=TAGLN2 PE=1 SV=3	TAGLN2	0.000343208	142.04	EVQQK(1)IEK	2	1.2454	6
Q01995	17	K	Transgelin OS=Homo sapiens OX=9606 GN=TAGLN PE=1 SV=4	TAGLN	0.00503899	91.783	EVQSK(1)IEK	2	-1.3879	4
Q15417	17	K	Calponin-3 OS=Homo sapiens OX=9606 GN=CNN3 PE=1 SV=1	CNN3	0.0151156	61.577	GPSYGLSAEVK(1)NK	2	0.18895	1
O43143	17	K	ATP-dependent RNA helicase DHX15 OS=Homo sapiens OX=9606 GN=DHX15 PE=1 SV=2	DHX15	2.36832e-12	125.17	LDLGEDYPSGK(1)K	2	0.32413	2
O75368	17	K	SH3 domain-binding glutamic acid-rich-like protein OS=Homo sapiens OX=9606 GN=SH3BGRL PE=1 SV=1	SH3BGRL	8.97621e-06	88.24	VYIASSSGSTAIK(1)K	2	-0.099281	1
P26447	18	K	Protein S100-A4 OS=Homo sapiens OX=9606 GN=S100A4 PE=1 SV=1	S100A4	0.000162155	85.813	ALDVMVSTFHK(1)YSGK	2	-2.0938	1
Q9H299	18	K	SH3 domain-binding glutamic acid-rich-like protein 3 OS=Homo sapiens OX=9606 GN=SH3BGRL3 PE=1 SV=1	SH3BGRL3	0.00190581	96.957	EIK(1)SQQSEVTR	2	-0.086241	1
O75367	18	K	Core histone macro-H2A.1 OS=Homo sapiens OX=9606 GN=MACROH2A1 PE=1 SV=4	MACROH2A1	0.0104889	47.334	SAK(1)AGVIFPVGR	2	-1.7459	1
O60684	18	K	Importin subunit alpha-7 OS=Homo sapiens OX=9606 GN=KPNA6 PE=1 SV=1	KPNA6	0.00118245	63.908	SYK(1)NNALNPEEMR	2	0.13171	1
O95218	18	K	Zinc finger Ran-binding domain-containing protein 2 OS=Homo sapiens OX=9606 GN=ZRANB2 PE=1 SV=2	ZRANB2	0.00276214	81.335	VSDGDWICPDK(1)K	2	1.5715	1
Q9NXG2	19	K	THUMP domain-containing protein 1 OS=Homo sapiens OX=9606 GN=THUMPD1 PE=1 SV=2	EHD2	0.00724559	84.699	FHSLK(1)PK	2	-2.065	2
Q9NXG2	19	K	THUMP domain-containing protein 1 OS=Homo sapiens OX=9606 GN=THUMPD1 PE=1 SV=2	THUMPD1	0.0142522	58.286	GK(1)AQYVLAK	2	-0.49666	2
P51911	19	K	Calponin-1 OS=Homo sapiens OX=9606 GN=CNN1 PE=1 SV=2	CNN1	1.91188e-05	132.44	GPAYGLSAEVK(1)NK	2	-2.0999	1
Q99439	19	K	Calponin-2 OS=Homo sapiens OX=9606 GN=CNN2 PE=1 SV=4	CNN2	3.53557e-18	147.19	GPSYGLSAEVK(1)NR	2	3.6929	4
P23193	19	K	Transcription elongation factor A protein 1 OS=Homo sapiens OX=9606 GN=TCEA1 PE=1 SV=2	TCEA1	0.00265723	72.922	K(1)NAAGALDLLK	2	-0.73389	1
P60174	19	K	Triosephosphate isomerase OS=Homo sapiens OX=9606 GN=TPI1 PE=1 SV=4	TPI1	4.49796e-10	115.35	K(1)QSLGELIGTLNAAK	2	-1.375	1
P23528	19	K	Cofilin-1 OS=Homo sapiens OX=9606 GN=CFL1 PE=1 SV=3	CFL1	0.00887087	93.561	VFNDMK(1)VR	2	0.18532	2
Q99961	20	K	Endophilin-A2 OS=Homo sapiens OX=9606 GN=SH3GL1 PE=1 SV=1	SH3GL1	3.1919e-22	164.56	ASQLVSEK(1)VGGAEGTK	2	-1.5755	1
Q86TA1	20	K	MOB kinase activator 3B OS=Homo sapiens OX=9606 GN=MOB3B PE=1 SV=2	MOB3B	0.0158889	56.014	K(1)FEPGTQR	2	-5.6513	2
P23527	21	K	Histone H2B type 1-O OS=Homo sapiens OX=9606 GN=H2BC17 PE=1 SV=3	H2BC17	0.0226397	129.72	AVTK(1)AQK	2	-0.46836	2
Q5QNW6	21	K	Histone H2B type 2-F OS=Homo sapiens OX=9606 GN=H2BC18 PE=1 SV=3	H2BC18	0.00234131	113.1	AVTK(1)VQK	2	0.34909	3
P00568	21	K	Adenylate kinase isoenzyme 1 OS=Homo sapiens OX=9606 GN=AK1 PE=1 SV=3	AK1	0.000336446	100.69	IIFVVGGPGSGK(1)GTQCEK	2	0.52576	1
Q13185	21	K	Chromobox protein homolog 3 OS=Homo sapiens OX=9606 GN=CBX3 PE=1 SV=4	CBX3	7.09396e-19	183	K(1)VEEAEPEEFVVEK	2	-1.2911	6
Q01995	21	K	Transgelin OS=Homo sapiens OX=9606 GN=TAGLN PE=1 SV=4	TAGLN	0.00252894	72.365	K(1)YDEELEER	2	0.2052	1
P49773	21	K	Adenosine 5'-monophosphoramidase HINT1 OS=Homo sapiens OX=9606 GN=HINT1 PE=1 SV=2	HINT1	0.00127511	90.306	PGGDTIFGK(1)IIR	2	1.6861	3
P60981	22	K	Destrin OS=Homo sapiens OX=9606 GN=DSTN PE=1 SV=3	DSTN	0.000148765	127.94	K(1)CSTPEEIK	2	0.086045	5
P23528	22	K	Cofilin-1 OS=Homo sapiens OX=9606 GN=CFL1 PE=1 SV=3	CFL1	6.31205e-05	135.63	K(1)SSTPEEVK	2	-0.3184	8
Q13642	22	K	Four and a half LIM domains protein 1 OS=Homo sapiens OX=9606 GN=FHL1 PE=1 SV=4	FHL1	1.35451e-07	119.94	YVQK(1)DGHHCCLK	2	-1.1302	7
P60903	23	K	Protein S100-A10 OS=Homo sapiens OX=9606 GN=S100A10 PE=1 SV=2	S100A10	6.25408e-10	162.8	FAGDK(1)GYLTK	2	0.44892	10
O43809	23	K	Cleavage and polyadenylation specificity factor subunit 5 OS=Homo sapiens OX=9606 GN=NUDT21 PE=1 SV=1	NUDT21	1.76125e-26	189.56	GVTQFGNK(1)YIQQTK	2	-0.023871	2
	23	K	Cleavage and polyadenylation specificity factor subunit 5 OS=Homo sapiens OX=9606 GN=NUDT21 PE=1 SV=1	NUDT21	1.73809e-15	208.35	GVTQFGNK(1)YIQQTK	2	0.25135	1
P52943	23	K	Cysteine-rich protein 2 OS=Homo sapiens OX=9606 GN=CRIP2 PE=1 SV=1	CRIP2	0.00141847	107.08	VSSLGK(1)DWHK	2	-0.079481	5
P05109	23	K	Protein S100-A8 OS=Homo sapiens OX=9606 GN=S100A8 PE=1 SV=1	S100A8	2.45168e-08	132.44	YSLIK(1)GNFHAVYR	2	-1.9794	2
Q9P016	24	K	Thymocyte nuclear protein 1 OS=Homo sapiens OX=9606 GN=THYN1 PE=1 SV=1	UBA2	0.0270572	73.655	K(1)LDEKENLSAK	2	-0.65464	1
P62191	24	K	26S proteasome regulatory subunit 4 OS=Homo sapiens OX=9606 GN=PSMC1 PE=1 SV=1	PSMC1	0.00144207	95.311	K(1)YEPPVPTR	2	0.31603	2
Q96I25	24	K	Splicing factor 45 OS=Homo sapiens OX=9606 GN=RBM17 PE=1 SV=1	RBM17	3.19803e-05	107.08	NFK(1)LLQSQLQVK	2	-0.37752	1
Q71DI3	24	K	Histone H3.2 OS=Homo sapiens OX=9606 GN=H3C13 PE=1 SV=3	H3C13	0.000269843	150.88	QLATK(1)AAR	2	2.9833	7
O60234	25	K	Glia maturation factor gamma OS=Homo sapiens OX=9606 GN=GMFG PE=1 SV=1	GMFG	0.00122071	116.13	K(1)ETDNAAIIMK	2	0.80775	1
P60983	25	K	Glia maturation factor beta OS=Homo sapiens OX=9606 GN=GMFB PE=1 SV=2	GMFB	3.39767e-24	211.84	K(1)ETNNAAIIMK	2	-0.38343	2
Q15942	25	K	Zyxin OS=Homo sapiens OX=9606 GN=ZYX PE=1 SV=1	ZYX	0.00775635	69.905	K(1)FGPVVAPK	2	0.59433	3
P51911	25	K	Calponin-1 OS=Homo sapiens OX=9606 GN=CNN1 PE=1 SV=2	CNN1	0.0414797	57.032	LAQK(1)YDHQR	2	0.57223	1
Q99439	25	K	Calponin-2 OS=Homo sapiens OX=9606 GN=CNN2 PE=1 SV=4	CNN2	0.0152844	58.916	LLSK(1)YDPQK	2	1.3855	1
Q9NXG2	26	K	THUMP domain-containing protein 1 OS=Homo sapiens OX=9606 GN=THUMPD1 PE=1 SV=2	THUMPD1	0.000374829	117.62	AQYVLAK(1)R	2	0.88446	3
P06703	26	K	Protein S100-A6 OS=Homo sapiens OX=9606 GN=S100A6 PE=1 SV=1	S100A6	0.00543623	74.424	EGDK(1)HTLSK	2	-0.21705	2
Q9NXG2	26	K	THUMP domain-containing protein 1 OS=Homo sapiens OX=9606 GN=THUMPD1 PE=1 SV=2	EHD2	0.0509528	40.386	EMPSVFGK(1)ENK	2	-1.5344	1
P22392	26	K	Nucleoside diphosphate kinase B OS=Homo sapiens OX=9606 GN=NME2 PE=1 SV=1	NME2	0.0027318	65.313	GLVGEIIK(1)R	2	-0.63915	2
O95400	26	K	CD2 antigen cytoplasmic tail-binding protein 2 OS=Homo sapiens OX=9606 GN=CD2BP2 PE=1 SV=1	CD2BP2	5.68164e-05	48.363	K(1)LVDPVAGSGGPGSR	2	-1.4709	1
Q9NZN4	26	K	EH domain-containing protein 2 OS=Homo sapiens OX=9606 GN=EHD2 PE=1 SV=2	SUCLA2	0.00687479	53.517	SPDEAYAIAK(1)K	2	3.7724	1
P62328	26	K	Thymosin beta-4 OS=Homo sapiens OX=9606 GN=TMSB4X PE=1 SV=2	TMSB4X	0.00123487	71.896	TETQEK(1)NPLPSK	2	-0.04854	1
Q9NZN4	26	K	EH domain-containing protein 2 OS=Homo sapiens OX=9606 GN=EHD2 PE=1 SV=2	EHD2	0.000677912	118.91	TVTSALK(1)ELYR	2	-1.2247	3
Q96HW7	26	K	Integrator complex subunit 4 OS=Homo sapiens OX=9606 GN=INTS4 PE=1 SV=2	INTS4	0.0500085	51.531	VVQPQEEIATK(1)K	2	0.37158	1
P40261	26	K	Nicotinamide N-methyltransferase OS=Homo sapiens OX=9606 GN=NNMT PE=1 SV=1	NNMT	0.0510805	73.637	YYK(1)FGSR	2	-1.1391	1
P48426	27	K	Phosphatidylinositol 5-phosphate 4-kinase type-2 alpha OS=Homo sapiens OX=9606 GN=PIP4K2A PE=1 SV=2	PIP4K2A	0.0112489	66.087	HFVAQK(1)VK	2	-0.47581	1
Q86U44	27	K	N6-adenosine-methyltransferase catalytic subunit OS=Homo sapiens OX=9606 GN=METTL3 PE=1 SV=2	METTL3	0.00122977	63.212	K(1)QDSGHLDLR	2	-0.56203	1
P43308	27	K	Translocon-associated protein subunit beta OS=Homo sapiens OX=9606 GN=SSR2 PE=1 SV=1	SSR2	0.0305152	52.591	LLASK(1)SLLNR	2	0.23454	1
P31949	27	K	Protein S100-A11 OS=Homo sapiens OX=9606 GN=S100A11 PE=1 SV=2	S100A11	2.88292e-12	145.08	YAGK(1)DGYNYTLSK	2	0.43045	6
P60903	28	K	Protein S100-A10 OS=Homo sapiens OX=9606 GN=S100A10 PE=1 SV=2	S100A10	0.000167123	125.98	GYLTK(1)EDLR	2	1.961	3
P04075	28	K	Fructose-bisphosphate aldolase A OS=Homo sapiens OX=9606 GN=ALDOA PE=1 SV=2	ALDOA	4.30628e-05	63.025	IVAPGK(1)GILAADESTGSIAK	2	0.4794	2
Q71DI3	28	K	Histone H3.2 OS=Homo sapiens OX=9606 GN=H3C13 PE=1 SV=3	H3C13	0.00143968	107.08	K(1)SAPATGGVK	2	-1.1541	3
P84243	28	K	Histone H3.3 OS=Homo sapiens OX=9606 GN=H3-3B PE=1 SV=2	H3-3B	0.00299371	97.277	K(1)SAPSTGGVK	2	-0.23597	4
P62937	28	K	Peptidyl-prolyl cis-trans isomerase A OS=Homo sapiens OX=9606 GN=PPIA PE=1 SV=2	PPIA	0.00840677	58.889	VSFELFADK(1)VPK	2	-1.4389	1
P62258	28	K	14-3-3 protein epsilon OS=Homo sapiens OX=9606 GN=YWHAE PE=1 SV=1	YWHAE	0.00201089	112.8	YDEMVESMK(1)K	2	0.94423	2
P53999	29	K	Activated RNA polymerase II transcriptional coactivator p15 OS=Homo sapiens OX=9606 GN=SUB1 PE=1 SV=3	SUB1	0.00306767	150.53	K(1)QVAPEKPVK	2	1.144	1
P50395	29	K	Rab GDP dissociation inhibitor beta OS=Homo sapiens OX=9606 GN=GDI2 PE=1 SV=2	GDI2	0.0506447	62.88	K(1)VLHMDR	2	-1.1265	1
Q8IYB3	29	K	Serine/arginine repetitive matrix protein 1 OS=Homo sapiens OX=9606 GN=SRRM1 PE=1 SV=2	SRRM1	0.00801727	67.507	QLK(1)FAECLEK	2	-1.134	1
P04083	29	K	Annexin A1 OS=Homo sapiens OX=9606 GN=ANXA1 PE=1 SV=2	ANXA1	2.27558e-09	66.002	SSK(1)GGPGSAVSPYPTFNPSSDVAALHK	3	1.3862	1
Q68DH5	29	K	G-protein coupled receptor-associated protein LMBRD2 OS=Homo sapiens OX=9606 GN=LMBRD2 PE=1 SV=1	LMBRD2	0.00933266	85.813	YGDFK(1)K(1)QHR	2	-10.16	1
Q99584	30	K	Protein S100-A13 OS=Homo sapiens OX=9606 GN=S100A13 PE=1 SV=1	S100A13	0.000234153	132.44	K(1)DSLSVNEFK	2	-0.96993	1
P52566	30	K	Rho GDP-dissociation inhibitor 2 OS=Homo sapiens OX=9606 GN=ARHGDIB PE=1 SV=3	ARHGDIB	0.00528428	70.389	LNYKPPPQK(1)SLK	2	-1.1508	2
Q9Y570	30	K	Protein phosphatase methylesterase 1 OS=Homo sapiens OX=9606 GN=PPME1 PE=1 SV=3	PPME1	3.53622e-10	105.19	LPSRPPLPGSGGSQSGAK(1)MR	3	1.9754	1
P04080	30	K	Cystatin-B OS=Homo sapiens OX=9606 GN=CSTB PE=1 SV=2	CSTB	0.0065894	90.761	SQLEEK(1)ENK	2	-1.5903	1
P23528	30	K	Cofilin-1 OS=Homo sapiens OX=9606 GN=CFL1 PE=1 SV=3	CFL1	0.00775635	45.489	SSTPEEVK(1)K	2	0.67103	1
P00558	30	K	Phosphoglycerate kinase 1 OS=Homo sapiens OX=9606 GN=PGK1 PE=1 SV=3	PGK1	0.000273091	80.379	VDFNVPMK(1)NNQITNNQR	2	-0.5165	1
P0DP25	31	K	Calmodulin-3 OS=Homo sapiens OX=9606 GN=CALM3 PE=1 SV=1	CALM3	3.14099e-10	115.05	DGDGTITTK(1)ELGTVMR	2	0.25169	2
Q15365	31	K	Poly(rC)-binding protein 1 OS=Homo sapiens OX=9606 GN=PCBP1 PE=1 SV=2	PCBP1	0.0416594	67.464	EVGSIIGK(1)K	2	0.30997	1
P22392	31	K	Nucleoside diphosphate kinase B OS=Homo sapiens OX=9606 GN=NME2 PE=1 SV=1	NME2	0.00482096	113.1	FEQK(1)GFR	2	-1.5545	1
Q00839	31	K	Heterogeneous nuclear ribonucleoprotein U OS=Homo sapiens OX=9606 GN=HNRNPU PE=1 SV=6	HNRNPU	0.0142487	44.82	GLK(1)AELMER	2	-0.25879	1
P29373	31	K	Cellular retinoic acid-binding protein 2 OS=Homo sapiens OX=9606 GN=CRABP2 PE=1 SV=2	CRABP2	0.00184919	102.55	K(1)IAVAAASK	2	0.57836	2
P07237	31	K	Protein disulfide-isomerase OS=Homo sapiens OX=9606 GN=P4HB PE=1 SV=3	P4HB	4.61041e-05	117.45	K(1)SNFAEALAAHK	2	0.89564	4
O60927	31	K	E3 ubiquitin-protein ligase PPP1R11 OS=Homo sapiens OX=9606 GN=PPP1R11 PE=1 SV=1	PPP1R11	0.0146977	58.687	SLTIK(1)LR	2	-0.60986	2
P62937	31	K	Peptidyl-prolyl cis-trans isomerase A OS=Homo sapiens OX=9606 GN=PPIA PE=1 SV=2	PPIA	0.00739546	69.716	VPK(1)TAENFR	2	0.2167	2
P62805	32	K	Histone H4 OS=Homo sapiens OX=9606 GN=H4C16 PE=1 SV=2	H4C16	4.1973e-24	215.84	DNIQGITK(1)PAIR	2	0.092598	8
P09455	32	K	Retinol-binding protein 1 OS=Homo sapiens OX=9606 GN=RBP1 PE=1 SV=2	RBP1	0.0108521	135.63	K(1)IANLLKPDK	2	0.16013	2
Q9NZN4	32	K	EH domain-containing protein 2 OS=Homo sapiens OX=9606 GN=EHD2 PE=1 SV=2	RRBP1	0.0108688	50.834	K(1)TESASVQGR	2	0.80727	1
P02545	32	K	Prelamin-A/C OS=Homo sapiens OX=9606 GN=LMNA PE=1 SV=1	LMNA	0.000689474	87.573	LQEK(1)EDLQELNDR	2	1.3766	1
P62328	32	K	Thymosin beta-4 OS=Homo sapiens OX=9606 GN=TMSB4X PE=1 SV=2	TMSB4X	0.0210702	65.408	NPLPSK(1)ETIEQEK	2	-0.018767	1
Q9NZN4	32	K	EH domain-containing protein 2 OS=Homo sapiens OX=9606 GN=EHD2 PE=1 SV=2	EHD2	0.00190581	87.942	TK(1)LLPLEEHYR	2	-1.6908	4
P45973	32	K	Chromobox protein homolog 5 OS=Homo sapiens OX=9606 GN=CBX5 PE=1 SV=1	CBX5	0.00668826	66.664	VVK(1)GQVEYLLK	2	0.40004	2
P62888	32	K	60S ribosomal protein L30 OS=Homo sapiens OX=9606 GN=RPL30 PE=1 SV=2	RPL30	0.0118481	44.82	YVLGYK(1)QTLK	2	-1.2203	1
P17844	33	K	Probable ATP-dependent RNA helicase DDX5 OS=Homo sapiens OX=9606 GN=DDX5 PE=1 SV=1	DDX5	0.0130712	78.178	K(1)FGNPGEK	2	-0.3687	1
P30046	33	K	D-dopachrome decarboxylase OS=Homo sapiens OX=9606 GN=DDT PE=1 SV=3	DDT	4.71797e-10	133.07	LCAAAASILGK(1)PADR	2	-1.6965	5
Q8WXI9	33	K	Transcriptional repressor p66-beta OS=Homo sapiens OX=9606 GN=GATAD2B PE=1 SV=1	GATAD2B	0.000904651	92.707	LK(1)MEGHEAMER	2	-0.86498	2
Q96I25	33	K	Splicing factor 45 OS=Homo sapiens OX=9606 GN=RBM17 PE=1 SV=1	RBM17	0.00256956	83.358	LLQSQLQVK(1)K	2	-2.0287	1
P05141	33	K	ADP/ATP translocase 2 OS=Homo sapiens OX=9606 GN=SLC25A5 PE=1 SV=7	SLC25A5	4.08424e-06	135.28	VK(1)LLLQVQHASK	2	1.1389	4
P16403	34	K	Histone H1.2 OS=Homo sapiens OX=9606 GN=H1-2 PE=1 SV=2	H1-2	0.000152813	91.939	K(1)ASGPPVSELITK	2	0.9635	4
P35580	34	K	Myosin-10 OS=Homo sapiens OX=9606 GN=MYH10 PE=1 SV=3	MYH10	0.0132447	52.591	K(1)LVWIPSER	2	1.1427	1
O00148	35	K	ATP-dependent RNA helicase DDX39A OS=Homo sapiens OX=9606 GN=DDX39A PE=1 SV=2	DDX39A	0.0395818	49.097	DIK(1)GSYVSIHSSGFR	2	-1.0585	1
P06703	35	K	Protein S100-A6 OS=Homo sapiens OX=9606 GN=S100A6 PE=1 SV=1	S100A6	7.35438e-06	129.56	ELK(1)ELIQK	2	-0.17113	1
Q16778	35	K	Histone H2B type 2-E OS=Homo sapiens OX=9606 GN=H2BC21 PE=1 SV=3	H2BC21	2.90769e-15	147.78	K(1)ESYSIYVYK	2	0.37489	6
P62807	35	K	Histone H2B type 1-C/E/F/G/I OS=Homo sapiens OX=9606 GN=H2BC10 PE=1 SV=4	H2BC10	3.8901e-10	136.84	K(1)ESYSVYVYK	2	0.31348	6
Q93079	35	K	Histone H2B type 1-H OS=Homo sapiens OX=9606 GN=H2BC9 PE=1 SV=3	H2BC9	0.00182581	107.08	K(1)ESYSVYVYK	2	-0.43237	1
Q9H223	35	K	EH domain-containing protein 4 OS=Homo sapiens OX=9606 GN=EHD4 PE=1 SV=1	EHD4	0.0114737	54.436	K(1)VLPLEEAYR	2	0.18102	2
P26447	35	K	Protein S100-A4 OS=Homo sapiens OX=9606 GN=S100A4 PE=1 SV=1	S100A4	0.00126759	97.277	SELK(1)ELLTR	2	-0.74912	4
Q13838	36	K	Spliceosome RNA helicase DDX39B OS=Homo sapiens OX=9606 GN=DDX39B PE=1 SV=1	DDX39B	3.24023e-06	123.99	DVK(1)GSYVSIHSSGFR	2	1.0177	3
P17544	36	K	Cyclic AMP-dependent transcription factor ATF-7 OS=Homo sapiens OX=9606 GN=ATF7 PE=1 SV=3	ATF7	0.0159904	56.202	HEMTLK(1)FGPAR	2	-0.26652	1
Q06323	36	K	Proteasome activator complex subunit 1 OS=Homo sapiens OX=9606 GN=PSME1 PE=1 SV=1	PSME1	0.0284543	47.561	K(1)ISELDAFLK	2	5.6646	1
P05109	36	K	Protein S100-A8 OS=Homo sapiens OX=9606 GN=S100A8 PE=1 SV=1	S100A8	0.000461191	108.4	K(1)LLETECPQYIR	2	-1.9618	1
Q6P2Q9	36	K	Pre-mRNA-processing-splicing factor 8 OS=Homo sapiens OX=9606 GN=PRPF8 PE=1 SV=2	PRPF8	0.00400978	81.32	K(1)WQQLQAK	2	-1.2594	1
Q9BS40	36	K	Latexin OS=Homo sapiens OX=9606 GN=LXN PE=1 SV=2	LXN	0.0158117	65.313	VFEVQK(1)VK	2	0.45372	1
Q8TBX8	37	K	Phosphatidylinositol 5-phosphate 4-kinase type-2 gamma OS=Homo sapiens OX=9606 GN=PIP4K2C PE=1 SV=3	PIP4K2C	1.03789e-05	117.62	HFVQQK(1)VK	2	-0.15063	1
P62826	37	K	GTP-binding nuclear protein Ran OS=Homo sapiens OX=9606 GN=RAN PE=1 SV=3	RAN	0.00175004	86.205	HLTGEFEK(1)K	2	-0.47274	2
Q93077	37	K	Histone H2A type 1-C OS=Homo sapiens OX=9606 GN=H2AC6 PE=1 SV=3	H2AC6	0.000240024	152.31	K(1)GNYAER	2	-0.50466	6
P60903	37	K	Protein S100-A10 OS=Homo sapiens OX=9606 GN=S100A10 PE=1 SV=2	S100A10	1.46769e-06	115.05	VLMEK(1)EFPGFLENQK	2	-2.1721	8
P01834	38	K	Immunoglobulin kappa constant OS=Homo sapiens OX=9606 GN=IGKC PE=1 SV=2	IGKC	0.0161285	80.294	EAK(1)VQWK	2	1.1683	1
P53999	38	K	Activated RNA polymerase II transcriptional coactivator p15 OS=Homo sapiens OX=9606 GN=SUB1 PE=1 SV=3	SUB1	0.0113687	130.31	QVAPEKPVK(1)K	2	-1.0895	1
P52209	38	K	6-phosphogluconate dehydrogenase, decarboxylating OS=Homo sapiens OX=9606 GN=PGD PE=1 SV=3	PGD	0.0114967	46.358	TVSK(1)VDDFLANEAK	2	-0.77073	1
Q03135	39	K	Caveolin-1 OS=Homo sapiens OX=9606 GN=CAV1 PE=1 SV=4	CAV1	0.01745	44.571	AMADELSEK(1)QVYDAHTK	3	1.6075	1
O60884	39	K	DnaJ homolog subfamily A member 2 OS=Homo sapiens OX=9606 GN=DNAJA2 PE=1 SV=1	DNAJA2	0.0318115	44.82	EYHPDK(1)NPNAGDK	2	-1.3819	1
P04080	39	K	Cystatin-B OS=Homo sapiens OX=9606 GN=CSTB PE=1 SV=2	CSTB	0.0436286	40.386	FPVFK(1)AVSFK	2	-1.6826	1
P40261	39	K	Nicotinamide N-methyltransferase OS=Homo sapiens OX=9606 GN=NNMT PE=1 SV=1	NNMT	0.000199493	97.175	HSAESQILK(1)HLLK	2	1.4797	1
P51858	39	K	Hepatoma-derived growth factor OS=Homo sapiens OX=9606 GN=HDGF PE=1 SV=1	HDGF	1.2008e-09	142.08	IDEMPEAAVK(1)STANK	2	-1.418	4
O95994	39	K	Anterior gradient protein 2 homolog OS=Homo sapiens OX=9606 GN=AGR2 PE=1 SV=1	AGR2	0.0264328	74.486	PK(1)LPQTLSR	2	-1.0211	1
Q13813	39	K	Spectrin alpha chain, non-erythrocytic 1 OS=Homo sapiens OX=9606 GN=SPTAN1 PE=1 SV=3	SPTAN1	0.00695164	99.305	QK(1)LEDSYR	2	2.3747	1
Q9P013	40	K	Spliceosome-associated protein CWC15 homolog OS=Homo sapiens OX=9606 GN=CWC15 PE=1 SV=2	CWC15	0.0142487	60.892	DLPSHTK(1)IK	2	0.29023	1
P06703	40	K	Protein S100-A6 OS=Homo sapiens OX=9606 GN=S100A6 PE=1 SV=1	S100A6	6.25087e-05	138.71	ELIQK(1)ELTIGSK	2	-1.8901	1
P99999	40	K	Cytochrome c OS=Homo sapiens OX=9606 GN=CYCS PE=1 SV=2	CYCS	0.000920217	75.012	K(1)TGQAPGYSYTAANK	2	0.19683	1
Q9P013	40	K	Spliceosome-associated protein CWC15 homolog OS=Homo sapiens OX=9606 GN=CWC15 PE=1 SV=2	HDAC6	0.0398915	41.796	SIPNLAEVK(1)K	2	0.35659	1
P61604	40	K	10 kDa heat shock protein, mitochondrial OS=Homo sapiens OX=9606 GN=HSPE1 PE=1 SV=2	HSPE1	4.61008e-17	142.32	SQGK(1)VLQATVVAVGSGSK	2	1.399	2
Q96I25	41	K	Splicing factor 45 OS=Homo sapiens OX=9606 GN=RBM17 PE=1 SV=1	RBM17	0.00162804	98.009	AALTQAK(1)SQR	2	0.29597	2
Q96CP2	41	K	FLYWCH family member 2 OS=Homo sapiens OX=9606 GN=FLYWCH2 PE=1 SV=1	FLYWCH2	6.40921e-05	101.48	FSK(1)LVLLTASK	2	-2.089	1
P27487	41	K	Dipeptidyl peptidase 4 OS=Homo sapiens OX=9606 GN=DPP4 PE=1 SV=2	DPP4	0.00195208	113.46	K(1)TYTLTDYLK	2	-0.023258	1
P46777	41	K	60S ribosomal protein L5 OS=Homo sapiens OX=9606 GN=RPL5 PE=1 SV=3	RPL5	0.00465816	70.67	LVIQDK(1)NK	2	0.089871	2
P25786	41	K	Proteasome subunit alpha type-1 OS=Homo sapiens OX=9606 GN=PSMA1 PE=1 SV=1	PSMA1	0.000124982	103.69	SK(1)THAVLVALK	2	-0.49947	6
Q99497	41	K	Parkinson disease protein 7 OS=Homo sapiens OX=9606 GN=PARK7 PE=1 SV=2	PARK7	0.000500612	93.649	VTVAGLAGK(1)DPVQCSR	2	-0.10404	1
P61326	41	K	Protein mago nashi homolog OS=Homo sapiens OX=9606 GN=MAGOH PE=1 SV=1	MAGOH	8.89871e-20	174.05	YANNSNYK(1)NDVMIR	2	1.7578	2
P61158	42	K	Actin-related protein 3 OS=Homo sapiens OX=9606 GN=ACTR3 PE=1 SV=3	ACTR3	9.26787e-07	141.29	ESAK(1)VGDQAQR	2	0.66228	4
P04075	42	K	Fructose-bisphosphate aldolase A OS=Homo sapiens OX=9606 GN=ALDOA PE=1 SV=2	ALDOA	1.65869e-28	189.56	GILAADESTGSIAK(1)R	2	-0.92413	1
P09972	42	K	Fructose-bisphosphate aldolase C OS=Homo sapiens OX=9606 GN=ALDOC PE=1 SV=2	ALDOC	0.0162898	45.939	GILAADESVGSMAK(1)R	2	11.168	1
P61956	42	K	Small ubiquitin-related modifier 2 OS=Homo sapiens OX=9606 GN=SUMO2 PE=1 SV=3	SUMO2	0.0120443	74.269	HTPLSK(1)LMK	2	-0.10077	2
Q9P016	42	K	Thymocyte nuclear protein 1 OS=Homo sapiens OX=9606 GN=THYN1 PE=1 SV=1	TES	9.61881e-05	83.214	K(1)MGLGHEQGFGAPCLK	3	0.48151	1
P08865	42	K	40S ribosomal protein SA OS=Homo sapiens OX=9606 GN=RPSA PE=1 SV=4	RPSA	4.32761e-07	142.71	K(1)SDGIYIINLK	2	-0.99779	5
P10620	42	K	Microsomal glutathione S-transferase 1 OS=Homo sapiens OX=9606 GN=MGST1 PE=1 SV=1	MGST1	7.15476e-06	110.58	K(1)VFANPEDCVAFGK	2	-2.1295	4
Q9P016	42	K	Thymocyte nuclear protein 1 OS=Homo sapiens OX=9606 GN=THYN1 PE=1 SV=1	THYN1	0.00133017	80.623	LAGTSGSDK(1)GLSGK	2	0.39336	1
P06702	43	K	Protein S100-A9 OS=Homo sapiens OX=9606 GN=S100A9 PE=1 SV=1	S100A9	0.00679867	106.93	K(1)DLQNFLK	2	-0.29324	1
P37108	43	K	Signal recognition particle 14 kDa protein OS=Homo sapiens OX=9606 GN=SRP14 PE=1 SV=2	SRP14	7.50642e-26	181.44	K(1)GTVEGFEPADNK	2	-0.1669	2
P51965	43	K	Ubiquitin-conjugating enzyme E2 E1 OS=Homo sapiens OX=9606 GN=UBE2E1 PE=1 SV=1	UBE2E1	0.0074923	74.424	NSK(1)LLSTSAK	2	-0.32523	2
P20810	43	K	Calpastatin OS=Homo sapiens OX=9606 GN=CAST PE=1 SV=4	CAST	0.0143827	76.255	SQSTK(1)LSVVHEK	2	0.11961	1
P62937	44	K	Peptidyl-prolyl cis-trans isomerase A OS=Homo sapiens OX=9606 GN=PPIA PE=1 SV=2	PPIA	0.000659777	106	ALSTGEK(1)GFGYK	2	-0.11508	6
P23528	44	K	Cofilin-1 OS=Homo sapiens OX=9606 GN=CFL1 PE=1 SV=3	CFL1	0.000914129	67.881	AVLFCLSEDK(1)K	2	-0.28856	4
Q5VTE0	44	K	Putative elongation factor 1-alpha-like 3 OS=Homo sapiens OX=9606 GN=EEF1A1P5 PE=5 SV=1	EEF1A1P5	0.00182502	94.804	FEK(1)EAAEMGK	2	-0.029924	4
Q93052	44	K	Lipoma-preferred partner OS=Homo sapiens OX=9606 GN=LPP PE=1 SV=1	LPP	0.00881726	69.905	K(1)FAPVVAPK	2	-0.36434	1
P59998	44	K	Actin-related protein 2/3 complex subunit 4 OS=Homo sapiens OX=9606 GN=ARPC4 PE=1 SV=3	ARPC4	1.37046e-06	119.43	SSK(1)ELLLQPVTISR	2	-0.44961	2
P18077	45	K	60S ribosomal protein L35a OS=Homo sapiens OX=9606 GN=RPL35A PE=1 SV=2	RPL35A	0.00896433	88.921	DETEFYLGK(1)R	2	-2.2975	1
P23528	45	K	Cofilin-1 OS=Homo sapiens OX=9606 GN=CFL1 PE=1 SV=3	CFL1	0.00090231	122.44	K(1)NIILEEGK	2	-0.24901	3
O43172	45	K	U4/U6 small nuclear ribonucleoprotein Prp4 OS=Homo sapiens OX=9606 GN=PRPF4 PE=1 SV=2	PRPF4	0.0276742	50.297	LAK(1)GESGILGK	2	-0.25176	1
O76070	45	K	Gamma-synuclein OS=Homo sapiens OX=9606 GN=SNCG PE=1 SV=2	SNCG	0.00904224	69.201	TK(1)ENVVQSVTSVAEK	2	-1.2513	1
P04899	46	K	Guanine nucleotide-binding protein G(i) subunit alpha-2 OS=Homo sapiens OX=9606 GN=GNAI2 PE=1 SV=3	GNAI2	0.000136388	93.162	LLLLGAGESGK(1)STIVK	2	-1.0991	2
O95218	46	K	Zinc finger Ran-binding domain-containing protein 2 OS=Homo sapiens OX=9606 GN=ZRANB2 PE=1 SV=2	ZRANB2	0.00758843	58.889	MMK(1)AGGTEIGK	2	-0.25654	1
P61160	46	K	Actin-related protein 2 OS=Homo sapiens OX=9606 GN=ACTR2 PE=1 SV=1	ACTR2	0.0117996	74.849	STTK(1)VGNIEIK	2	-1.3013	2
Q96I25	46	K	Splicing factor 45 OS=Homo sapiens OX=9606 GN=RBM17 PE=1 SV=1	RBM17	0.00388898	68.108	TK(1)QSTVLAPVIDLK	2	-0.9183	1
P07355	47	K	Annexin A2 OS=Homo sapiens OX=9606 GN=ANXA2 PE=1 SV=2	ANXA2	0.000272748	108.2	DALNIETAIK(1)TK	2	0.59586	1
O00505	47	K	Importin subunit alpha-4 OS=Homo sapiens OX=9606 GN=KPNA3 PE=1 SV=2	KPNA3	0.0312182	56.091	DEHLLK(1)K	2	1.2403	1
Q9NSD9	47	K	Phenylalanine--tRNA ligase beta subunit OS=Homo sapiens OX=9606 GN=FARSB PE=1 SV=3	FARSB	0.000604684	124.81	EIISK(1)EQGNVK	2	-0.91212	2
P06703	47	K	Protein S100-A6 OS=Homo sapiens OX=9606 GN=S100A6 PE=1 SV=1	S100A6	1.19031e-60	285.31	ELTIGSK(1)LQDAEIAR	2	-0.35323	2
Q9NSD9	47	K	Phenylalanine--tRNA ligase beta subunit OS=Homo sapiens OX=9606 GN=FARSB PE=1 SV=3	CYRIB	0.00140868	74.524	HLNDETTSK(1)QIK	2	-0.20665	2
Q03135	47	K	Caveolin-1 OS=Homo sapiens OX=9606 GN=CAV1 PE=1 SV=4	CAV1	0.000178556	89.382	QVYDAHTK(1)EIDLVNR	3	0.69746	2
Q9P016	47	K	Thymocyte nuclear protein 1 OS=Homo sapiens OX=9606 GN=THYN1 PE=1 SV=1	CFDP1	0.0402358	58.286	SFFK(1)QNEK	2	8.3844	1
P62807	47	K	Histone H2B type 1-C/E/F/G/I OS=Homo sapiens OX=9606 GN=H2BC10 PE=1 SV=4	H2BC10	7.41487e-19	142.08	VLK(1)QVHPDTGISSK	2	0.1158	12
P46782	47	K	40S ribosomal protein S5 OS=Homo sapiens OX=9606 GN=RPS5 PE=1 SV=4	RPS5	0.00110696	101.82	YAK(1)YLPHSAGR	2	0.97228	1
P26447	48	K	Protein S100-A4 OS=Homo sapiens OX=9606 GN=S100A4 PE=1 SV=1	S100A4	0.00350632	77.072	ELPSFLGK(1)R	2	-1.367	4
P62987	48	K	Ubiquitin-60S ribosomal protein L40 OS=Homo sapiens OX=9606 GN=UBA52 PE=1 SV=2	UBA52	3.98096e-17	170.85	LIFAGK(1)QLEDGR	2	0.6419	6
Q15843	48	K	NEDD8 OS=Homo sapiens OX=9606 GN=NEDD8 PE=1 SV=1	NEDD8	0.0114271	66.664	LIYSGK(1)QMNDEK	2	-1.5641	2
Q07960	48	K	Rho GTPase-activating protein 1 OS=Homo sapiens OX=9606 GN=ARHGAP1 PE=1 SV=1	ARHGAP1	0.0338212	50.314	SDDSK(1)SSSPELVTHLK	2	1.6585	1
P43490	48	K	Nicotinamide phosphoribosyltransferase OS=Homo sapiens OX=9606 GN=NAMPT PE=1 SV=1	NAMPT	0.000413187	113.1	TENSK(1)LR	2	0.034905	2
P46777	48	K	60S ribosomal protein L5 OS=Homo sapiens OX=9606 GN=RPL5 PE=1 SV=3	RPL5	0.023656	61.494	YNTPK(1)YR	2	-1.0942	1
P22392	49	K	Nucleoside diphosphate kinase B OS=Homo sapiens OX=9606 GN=NME2 PE=1 SV=1	NME2	0.000129413	100.69	ASEEHLK(1)QHYIDLK	3	-1.3302	1
P62937	49	K	Peptidyl-prolyl cis-trans isomerase A OS=Homo sapiens OX=9606 GN=PPIA PE=1 SV=2	PPIA	0.00319953	105.36	GFGYK(1)GSCFHR	2	0.28511	1
P48634	49	K	Protein PRRC2A OS=Homo sapiens OX=9606 GN=PRRC2A PE=1 SV=3	PRRC2A	5.51199e-05	94.791	HGLQSLGK(1)VAIAR	2	1.7645	1
P05109	49	K	Protein S100-A8 OS=Homo sapiens OX=9606 GN=S100A8 PE=1 SV=1	S100A8	0.0114422	58.916	K(1)GADVWFK	2	0.33615	3
P63104	49	K	14-3-3 protein zeta/delta OS=Homo sapiens OX=9606 GN=YWHAZ PE=1 SV=1	YWHAZ	1.43103e-11	134.2	NLLSVAYK(1)NVVGAR	2	-0.63819	2
P07355	49	K	Annexin A2 OS=Homo sapiens OX=9606 GN=ANXA2 PE=1 SV=2	ANXA2	3.4124e-26	162	TK(1)GVDEVTIVNILTNR	2	0.051172	1
P0DOY3	50	K	Immunoglobulin lambda constant 3 OS=Homo sapiens OX=9606 GN=IGLC3 PE=1 SV=1	IGLC3	1.72546e-10	100.56	ADSSPVK(1)AGVETTTPSK	2	0.37672	1
P51659	50	K	Peroxisomal multifunctional enzyme type 2 OS=Homo sapiens OX=9606 GN=HSD17B4 PE=1 SV=3	HSD17B4	0.0118232	48.785	GVGK(1)GSLAADK	2	1.9496	1
P63261	50	K	Actin, cytoplasmic 2 OS=Homo sapiens OX=9606 GN=ACTG1 PE=1 SV=1	ACTG1	1.95753e-89	301.65	HQGVMVGMGQK(1)DSYVGDEAQSK	3	0.41723	18
Q14847	50	K	LIM and SH3 domain protein 1 OS=Homo sapiens OX=9606 GN=LASP1 PE=1 SV=2	LASP1	0.00450763	54.436	K(1)PYCNAHYPK	2	-1.0684	1
P52566	50	K	Rho GDP-dissociation inhibitor 2 OS=Homo sapiens OX=9606 GN=ARHGDIB PE=1 SV=3	ARHGDIB	7.44722e-06	113.34	K(1)TLLGDGPVVTDPK	2	0.18059	3
O75347	51	K	Tubulin-specific chaperone A OS=Homo sapiens OX=9606 GN=TBCA PE=1 SV=3	TBCA	7.13506e-07	138.23	AEDGENYDIK(1)K	2	1.0293	1
O95865	51	K	N(G),N(G)-dimethylarginine dimethylaminohydrolase 2 OS=Homo sapiens OX=9606 GN=DDAH2 PE=1 SV=1	DDAH2	0.0135632	84.368	EHGVLGGK(1)LR	2	-0.056041	1
Q9UBN7	51	K	Histone deacetylase 6 OS=Homo sapiens OX=9606 GN=HDAC6 PE=1 SV=2	ACIN1	0.0366974	50.834	K(1)ISVVSATK	2	0.093445	1
P55039	51	K	Developmentally-regulated GTP-binding protein 2 OS=Homo sapiens OX=9606 GN=DRG2 PE=1 SV=1	DRG2	0.0479709	50.116	SASSK(1)GEGFDVMK	2	-0.10243	1
Q9UBN7	51	K	Histone deacetylase 6 OS=Homo sapiens OX=9606 GN=HDAC6 PE=1 SV=2	HDAC6	0.0398915	41.796	SIPNLAEVK(1)K	2	0.35659	1
P13686	52	K	Tartrate-resistant acid phosphatase type 5 OS=Homo sapiens OX=9606 GN=ACP5 PE=1 SV=3	ACP5	0.0466746	65.404	EMANAK(1)EIAR	2	0.58531	1
Q13177	52	K	Serine/threonine-protein kinase PAK 2 OS=Homo sapiens OX=9606 GN=PAK2 PE=1 SV=3	PAK2	4.6826e-24	186.27	HK(1)IISIFSGTEK	2	-0.67866	2
Q9NP79	52	K	Vacuolar protein sorting-associated protein VTA1 homolog OS=Homo sapiens OX=9606 GN=VTA1 PE=1 SV=1	VTA1	0.00502077	72.038	IDSK(1)TPECR	2	0.31656	2
O75347	52	K	Tubulin-specific chaperone A OS=Homo sapiens OX=9606 GN=TBCA PE=1 SV=3	TBCA	0.00444213	87.895	K(1)QAEILQESR	2	-0.45477	1
P08865	52	K	40S ribosomal protein SA OS=Homo sapiens OX=9606 GN=RPSA PE=1 SV=4	RPSA	0.0047577	60.892	SDGIYIINLK(1)R	2	-0.75945	1
O14818	52	K	Proteasome subunit alpha type-7 OS=Homo sapiens OX=9606 GN=PSMA7 PE=1 SV=1	PSMA7	0.000826394	106.93	SVAK(1)LQDER	2	-1.9641	5
P22528	52	K	Cornifin-B OS=Homo sapiens OX=9606 GN=SPRR1B PE=1 SV=2	SPRR1B	0.0112288	41.317	VPEPCHPK(1)VPEPCQPK	3	0.57758	1
P52565	52	K	Rho GDP-dissociation inhibitor 1 OS=Homo sapiens OX=9606 GN=ARHGDIA PE=1 SV=3	ARHGDIA	0.0012251	98.009	YK(1)EALLGR	2	-0.83675	3
P53999	53	K	Activated RNA polymerase II transcriptional coactivator p15 OS=Homo sapiens OX=9606 GN=SUB1 PE=1 SV=3	SUB1	1.80928e-17	192.14	ALSSSK(1)QSSSSR	2	-0.44316	3
Q9NRY2	53	K	SOSS complex subunit C OS=Homo sapiens OX=9606 GN=INIP PE=1 SV=1	FARSB	1.87219e-11	118.26	EQGNVK(1)AAGASDVVLYK	2	0.56568	1
P62942	53	K	Peptidyl-prolyl cis-trans isomerase FKBP1A OS=Homo sapiens OX=9606 GN=FKBP1A PE=1 SV=2	FKBP1A	0.00251292	83.623	FMLGK(1)QEVIR	2	-1.0339	3
P12109	53	K	Collagen alpha-1(VI) chain OS=Homo sapiens OX=9606 GN=COL6A1 PE=1 SV=3	COL6A1	0.00385713	85.716	LK(1)PYGALVDK	2	-0.85693	3
Q9NSD9	53	K	Phenylalanine--tRNA ligase beta subunit OS=Homo sapiens OX=9606 GN=FARSB PE=1 SV=3	ECHDC1	0.00420176	55.754	SLLK(1)TASLSGR	2	-0.31591	2
P02652	53	K	Apolipoprotein A-II OS=Homo sapiens OX=9606 GN=APOA2 PE=1 SV=1	APOA2	0.0086467	50.09	VK(1)SPELQAEAK	2	0.2743	2
O95218	54	K	Zinc finger Ran-binding domain-containing protein 2 OS=Homo sapiens OX=9606 GN=ZRANB2 PE=1 SV=2	ZRANB2	0.00137522	64.266	AGGTEIGK(1)TLAEK	2	-2.0176	1
P60903	54	K	Protein S100-A10 OS=Homo sapiens OX=9606 GN=S100A10 PE=1 SV=2	S100A10	0.00182502	76.572	DPLAVDK(1)IMK	2	-1.4259	5
P05023	54	K	Sodium/potassium-transporting ATPase subunit alpha-1 OS=Homo sapiens OX=9606 GN=ATP1A1 PE=1 SV=1	ATP1A1	0.0100421	74.486	K(1)YGTDLSR	2	-0.13017	2
Q93052	54	K	Lipoma-preferred partner OS=Homo sapiens OX=9606 GN=LPP PE=1 SV=1	LPP	0.000592533	113.85	PK(1)YNPYK	2	-0.58749	3
P99999	54	K	Cytochrome c OS=Homo sapiens OX=9606 GN=CYCS PE=1 SV=2	CYCS	0.0296691	53.363	TGQAPGYSYTAANK(1)NK	2	-1.338	1
P61604	54	K	10 kDa heat shock protein, mitochondrial OS=Homo sapiens OX=9606 GN=HSPE1 PE=1 SV=2	HSPE1	1.55601e-06	111.98	VLQATVVAVGSGSK(1)GK	2	-0.24664	2
P07108	55	K	Acyl-CoA-binding protein OS=Homo sapiens OX=9606 GN=DBI PE=1 SV=2	DBI	0.0082444	62.271	AK(1)WDAWNELK	2	1.3362	1
O75964	55	K	ATP synthase subunit g, mitochondrial OS=Homo sapiens OX=9606 GN=ATP5MG PE=1 SV=3	ATP5MG	0.0101307	52.837	K(1)IVNSAQTGSFK	2	-1.0863	1
Q9NWV4	55	K	CXXC motif containing zinc binding protein OS=Homo sapiens OX=9606 GN=CZIB PE=1 SV=1	CZIB	0.00196137	90.761	LMDSVALK(1)GGR	2	-2.3198	2
P31949	55	K	Protein S100-A11 OS=Homo sapiens OX=9606 GN=S100A11 PE=1 SV=2	S100A11	6.46034e-11	203.55	NQK(1)DPGVLDR	2	1.0664	6
Q9NWV4	55	K	CXXC motif containing zinc binding protein OS=Homo sapiens OX=9606 GN=CZIB PE=1 SV=1	THUMPD1	0.00195861	71.896	SPK(1)DPSQLNSK	2	1.4214	4
P61604	56	K	10 kDa heat shock protein, mitochondrial OS=Homo sapiens OX=9606 GN=HSPE1 PE=1 SV=2	HSPE1	4.03143e-33	189.56	GK(1)GGEIQPVSVK	2	0.5572	6
P00568	56	K	Adenylate kinase isoenzyme 1 OS=Homo sapiens OX=9606 GN=AK1 PE=1 SV=3	AK1	0.016588	63.397	K(1)LSEIMEK	2	0.89008	1
P61247	56	K	40S ribosomal protein S3a OS=Homo sapiens OX=9606 GN=RPS3A PE=1 SV=2	RPS3A	0.00165586	94.66	TQGTK(1)IASDGLK	2	1.354	2
P60660	56	K	Myosin light polypeptide 6 OS=Homo sapiens OX=9606 GN=MYL6 PE=1 SV=2	MYL6	0.000449771	101.48	VLGNPK(1)SDEMNVK	2	-0.95931	6
Q03135	57	K	Caveolin-1 OS=Homo sapiens OX=9606 GN=CAV1 PE=1 SV=4	CAV1	0.000501045	92.707	DPK(1)HLNDDVVK	2	-1.1327	3
P51659	57	K	Peroxisomal multifunctional enzyme type 2 OS=Homo sapiens OX=9606 GN=HSD17B4 PE=1 SV=3	HSD17B4	1.29861e-05	119.55	GSLAADK(1)VVEEIR	2	-1.7885	2
P60903	57	K	Protein S100-A10 OS=Homo sapiens OX=9606 GN=S100A10 PE=1 SV=2	S100A10	2.89473e-06	115.86	IMK(1)DLDQCR	2	-0.60204	7
P25788	57	K	Proteasome subunit alpha type-3 OS=Homo sapiens OX=9606 GN=PSMA3 PE=1 SV=2	PSMA3	0.000206064	103.69	LVLSK(1)LYEEGSNK	2	-1.7509	3
P42574	57	K	Caspase-3 OS=Homo sapiens OX=9606 GN=CASP3 PE=1 SV=2	CASP3	0.0208724	44.598	NFHK(1)STGMTSR	2	-1.8791	1
P69905	57	K	Hemoglobin subunit alpha OS=Homo sapiens OX=9606 GN=HBA2 PE=1 SV=2	HBA2	1.2052e-59	227.73	TYFPHFDLSHGSAQVK(1)GHGK	3	-1.033	6
Q15181	57	K	Inorganic pyrophosphatase OS=Homo sapiens OX=9606 GN=PPA1 PE=1 SV=2	PPA1	0.00562822	58.889	WSNAK(1)MEIATK	2	0.76286	1
Q71DI3	57	K	Histone H3.2 OS=Homo sapiens OX=9606 GN=H3C13 PE=1 SV=3	H3C13	3.36861e-10	196.32	YQK(1)STELLIR	2	0.84538	6
P00966	58	K	Argininosuccinate synthase OS=Homo sapiens OX=9606 GN=ASS1 PE=1 SV=2	ASS1	0.0225947	49.96	K(1)VFIEDVSR	2	-1.1135	1
Q96I25	58	K	Splicing factor 45 OS=Homo sapiens OX=9606 GN=RBM17 PE=1 SV=1	RBM17	0.00292617	94.791	QSTVLAPVIDLK(1)R	2	-2.0803	1
P02792	59	K	Ferritin light chain OS=Homo sapiens OX=9606 GN=FTL PE=1 SV=2	FTL	0.00937156	84.699	ELAEEK(1)R	2	-0.75	1
P51884	59	K	Lumican OS=Homo sapiens OX=9606 GN=LUM PE=1 SV=2	LUM	3.93181e-05	85.622	LK(1)SVPMVPPGIK	2	-1.9281	5
P18206	59	K	Vinculin OS=Homo sapiens OX=9606 GN=VCL PE=1 SV=4	VCL	0.00377052	54.199	VGK(1)ETVQTTEDQILK	2	-4.7278	1
P52209	59	K	6-phosphogluconate dehydrogenase, decarboxylating OS=Homo sapiens OX=9606 GN=PGD PE=1 SV=3	PGD	0.000245468	110.44	VVGAQSLK(1)EMVSK	2	-0.082636	1
P29401	59	K	Transketolase OS=Homo sapiens OX=9606 GN=TKT PE=1 SV=3	TKT	0.0144826	56.014	YK(1)SQDPR	2	-0.22603	1
P26038	60	K	Moesin OS=Homo sapiens OX=9606 GN=MSN PE=1 SV=3	MSN	0.0438683	43.734	GFSTWLK(1)LNK	2	-1.937	1
P13073	60	K	Cytochrome c oxidase subunit 4 isoform 1, mitochondrial OS=Homo sapiens OX=9606 GN=COX4I1 PE=1 SV=1	COX4I1	0.000764842	117.3	HLSASQK(1)ALK	2	0.53948	6
P40939	60	K	Trifunctional enzyme subunit alpha, mitochondrial OS=Homo sapiens OX=9606 GN=HADHA PE=1 SV=2	HADHA	0.000214708	108.2	INSPNSK(1)VNTLSK	2	-0.1252	3
P61978	60	K	Heterogeneous nuclear ribonucleoprotein K OS=Homo sapiens OX=9606 GN=HNRNPK PE=1 SV=1	HNRNPK	0.00317629	56.378	NAGAVIGK(1)GGK	2	-0.85978	3
P14317	60	K	Hematopoietic lineage cell-specific protein OS=Homo sapiens OX=9606 GN=HCLS1 PE=1 SV=3	HCLS1	6.88909e-07	103.69	NK(1)VSEEHDVLR	2	0.19657	3
P22528	60	K	Cornifin-B OS=Homo sapiens OX=9606 GN=SPRR1B PE=1 SV=2	SPRR1B	0.016173	45.183	VPEPCQPK(1)VPEPCHPK	3	0.26559	1
P06733	60	K	Alpha-enolase OS=Homo sapiens OX=9606 GN=ENO1 PE=1 SV=2	ENO1	0.017193	77.072	YMGK(1)GVSK	2	1.1209	2
P25786	61	K	Proteasome subunit alpha type-1 OS=Homo sapiens OX=9606 GN=PSMA1 PE=1 SV=1	PSMA1	0.00231169	99.855	AQSELAAHQK(1)K	2	-2.0373	1
P63261	61	K	Actin, cytoplasmic 2 OS=Homo sapiens OX=9606 GN=ACTG1 PE=1 SV=1	ACTG1	6.91458e-33	224.13	DSYVGDEAQSK(1)R	2	1.148	27
P04406	61	K	Glyceraldehyde-3-phosphate dehydrogenase OS=Homo sapiens OX=9606 GN=GAPDH PE=1 SV=3	GAPDH	0.0196094	54.584	FHGTVK(1)AENGK	2	-1.9991	1
P02787	61	K	Serotransferrin OS=Homo sapiens OX=9606 GN=TF PE=1 SV=3	TF	0.0092549	49.96	K(1)ASYLDCIR	2	0.49558	1
Q9Y6D9	61	K	Mitotic spindle assembly checkpoint protein MAD1 OS=Homo sapiens OX=9606 GN=MAD1L1 PE=1 SV=2	MAD1L1	0.0109482	74.849	SK(1)SHLIQVER	2	0.78772	1
P21796	61	K	Voltage-dependent anion-selective channel protein 1 OS=Homo sapiens OX=9606 GN=VDAC1 PE=1 SV=2	VDAC1	0.00602643	85.716	VTGSLETK(1)YR	2	-0.12718	2
P54819	62	K	Adenylate kinase 2, mitochondrial OS=Homo sapiens OX=9606 GN=AK2 PE=1 SV=2	AK2	0.010028	57.888	AMVASGSELGK(1)K	2	-0.068603	1
Q9UHD8	62	K	Septin-9 OS=Homo sapiens OX=9606 GN=SEPTIN9 PE=1 SV=2	SEPTIN9	2.42344e-06	123.92	ATVASSTQK(1)FQDLGVK	2	-0.60733	1
Q9UHD8	62	K	Septin-9 OS=Homo sapiens OX=9606 GN=SEPTIN9 PE=1 SV=2	RUVBL2	0.00050295	79.311	ATVTATTK(1)VPEIR	2	1.4437	1
Q13177	62	K	Serine/threonine-protein kinase PAK 2 OS=Homo sapiens OX=9606 GN=PAK2 PE=1 SV=3	PAK2	0.00155128	72.922	IISIFSGTEK(1)GSK	2	-0.52589	1
P14866	62	K	Heterogeneous nuclear ribonucleoprotein L OS=Homo sapiens OX=9606 GN=HNRNPL PE=1 SV=2	HNRNPL	2.57425e-15	76.669	LK(1)TDNAGDQHGGGGGGGGGAGAAGGGGGGENYDDPHK	4	-0.64802	2
O00193	62	K	Small acidic protein OS=Homo sapiens OX=9606 GN=SMAP PE=1 SV=1	SMAP	3.14625e-05	110.88	LVIGDHK(1)STSHFR	3	-0.28536	2
P14618	62	K	Pyruvate kinase PKM OS=Homo sapiens OX=9606 GN=PKM PE=1 SV=4	PKM	0.0310349	57.032	SVETLK(1)EMIK	2	-0.59816	1
P23396	62	K	40S ribosomal protein S3 OS=Homo sapiens OX=9606 GN=RPS3 PE=1 SV=2	RPS3	0.0065475	76.572	TQNVLGEK(1)GR	2	0.043291	1
Q96BP3	62	K	Peptidylprolyl isomerase domain and WD repeat-containing protein 1 OS=Homo sapiens OX=9606 GN=PPWD1 PE=1 SV=1	PPWD1	0.000461696	70.195	WVGPLPVEATLAK(1)K	2	0.35954	1
O75947	63	K	ATP synthase subunit d, mitochondrial OS=Homo sapiens OX=9606 GN=ATP5PD PE=1 SV=3	ATP5PD	0.00214133	65.408	ANVAK(1)AGLVDDFEK	2	-1.3709	1
P05141	63	K	ADP/ATP translocase 2 OS=Homo sapiens OX=9606 GN=SLC25A5 PE=1 SV=7	SLC25A5	0.00165939	78.043	IPK(1)EQGVLSFWR	2	-4.0474	1
Q01518	63	K	Adenylyl cyclase-associated protein 1 OS=Homo sapiens OX=9606 GN=CAP1 PE=1 SV=5	CAP1	0.000800276	86.243	ISK(1)EIGGDVQK	2	0.61832	3
Q15181	63	K	Inorganic pyrophosphatase OS=Homo sapiens OX=9606 GN=PPA1 PE=1 SV=2	PPA1	3.64749e-05	88.734	MEIATK(1)DPLNPIK	2	-1.3694	1
Q9NUV9	63	K	GTPase IMAP family member 4 OS=Homo sapiens OX=9606 GN=GIMAP4 PE=1 SV=1	TXNL4B	0.027187	40.502	MSFLLPK(1)LTSK	2	-0.88193	1
Q9NUV9	63	K	GTPase IMAP family member 4 OS=Homo sapiens OX=9606 GN=GIMAP4 PE=1 SV=1	GIMAP4	1.46197e-12	171.09	VFHSGTAAK(1)SITK	2	-0.99607	4
P06733	64	K	Alpha-enolase OS=Homo sapiens OX=9606 GN=ENO1 PE=1 SV=2	ENO1	0.00215188	92.445	GVSK(1)AVEHINK	2	-1.4416	1
P16403	64	K	Histone H1.2 OS=Homo sapiens OX=9606 GN=H1-2 PE=1 SV=2	H1-2	0.00196131	71.896	K(1)ALAAAGYDVEK	2	-2.055	4
P26038	64	K	Moesin OS=Homo sapiens OX=9606 GN=MSN PE=1 SV=3	MSN	0.00121545	110.22	K(1)VTAQDVR	2	-1.1797	4
O60664	65	K	Perilipin-3 OS=Homo sapiens OX=9606 GN=PLIN3 PE=1 SV=3	PLIN3	0.0087814	76.85	TVCDAAEK(1)GVR	2	-0.57593	1
P61604	66	K	10 kDa heat shock protein, mitochondrial OS=Homo sapiens OX=9606 GN=HSPE1 PE=1 SV=2	HSPE1	7.4037e-06	110.58	GGEIQPVSVK(1)VGDK	2	1.0177	3
P07108	67	K	Acyl-CoA-binding protein OS=Homo sapiens OX=9606 GN=DBI PE=1 SV=2	DBI	0.0160509	52.591	GTSK(1)EDAMK	2	2.6519	1
P68871	67	K	Hemoglobin subunit beta OS=Homo sapiens OX=9606 GN=HBB PE=1 SV=2	HBB	5.07698e-41	194.55	K(1)VLGAFSDGLAHLDNLK	2	-0.38475	12
O15511	67	K	Actin-related protein 2/3 complex subunit 5 OS=Homo sapiens OX=9606 GN=ARPC5 PE=1 SV=3	ARPC5	0.0349238	47.361	NPPINTK(1)SQAVK	2	0.033759	1
P23284	67	K	Peptidyl-prolyl cis-trans isomerase B OS=Homo sapiens OX=9606 GN=PPIB PE=1 SV=2	PPIB	0.000262933	106.35	VIFGLFGK(1)TVPK	2	-2.7752	1
P53999	68	K	Activated RNA polymerase II transcriptional coactivator p15 OS=Homo sapiens OX=9606 GN=SUB1 PE=1 SV=3	SUB1	9.06835e-16	162.8	DDNMFQIGK(1)MR	2	-0.077413	2
P39687	68	K	Acidic leucine-rich nuclear phosphoprotein 32 family member A OS=Homo sapiens OX=9606 GN=ANP32A PE=1 SV=1	ANP32A	0.0451927	43.734	K(1)LELSDNR	2	-0.55416	1
P02792	68	K	Ferritin light chain OS=Homo sapiens OX=9606 GN=FTL PE=1 SV=2	FTL	0.0075196	122.54	LLK(1)MQNQR	2	-1.2554	2
P63104	68	K	14-3-3 protein zeta/delta OS=Homo sapiens OX=9606 GN=YWHAZ PE=1 SV=1	YWHAZ	0.000370958	79.795	VVSSIEQK(1)TEGAEK	2	-0.21676	1
P02794	69	K	Ferritin heavy chain OS=Homo sapiens OX=9606 GN=FTH1 PE=1 SV=2	FTH1	0.0370098	85.813	EHAEK(1)LMK	2	-1.4282	1
P62258	69	K	14-3-3 protein epsilon OS=Homo sapiens OX=9606 GN=YWHAE PE=1 SV=1	YWHAE	1.04678e-07	126.29	IISSIEQK(1)EENK	2	0.17141	3
P49756	69	K	RNA-binding protein 25 OS=Homo sapiens OX=9606 GN=RBM25 PE=1 SV=3	RBM25	0.0198361	67.903	K(1)DHPGLK	2	-0.63243	1
P02652	69	K	Apolipoprotein A-II OS=Homo sapiens OX=9606 GN=APOA2 PE=1 SV=1	APOA2	0.0165094	72.365	SK(1)EQLTPLIK	2	-2.0292	1
Q9HC35	69	K	Echinoderm microtubule-associated protein-like 4 OS=Homo sapiens OX=9606 GN=EML4 PE=1 SV=3	EML4	0.0031881	96.957	SVSSK(1)GQPSPR	2	-1.7779	1
P21291	69	K	Cysteine and glycine-rich protein 1 OS=Homo sapiens OX=9606 GN=CSRP1 PE=1 SV=3	CSRP1	0.000331272	71.935	YGPK(1)GYGYGQGAGTLSTDK	2	-0.93734	2
P26368	70	K	Splicing factor U2AF 65 kDa subunit OS=Homo sapiens OX=9606 GN=U2AF2 PE=1 SV=4	U2AF2	0.00745411	44.598	GAK(1)EEHGGLIR	2	-1.006	1
P08397	70	K	Porphobilinogen deaminase OS=Homo sapiens OX=9606 GN=HMBS PE=1 SV=2	HMBS	0.000101212	112.93	ILDTALSK(1)IGEK	2	0.8678	1
P62750	70	K	60S ribosomal protein L23a OS=Homo sapiens OX=9606 GN=RPL23A PE=1 SV=1	RPL23A	0.0117047	40.386	NK(1)LDHYAIIK	2	0.40117	1
Q15847	70	K	Adipogenesis regulatory factor OS=Homo sapiens OX=9606 GN=ADIRF PE=1 SV=1	ADIRF	1.2959e-28	230.23	TANQASDTFSGIGK(1)K	2	1.3139	4
P02655	70	K	Apolipoprotein C-II OS=Homo sapiens OX=9606 GN=APOC2 PE=1 SV=1	APOC2	0.00131139	76.85	TYLPAVDEK(1)LR	2	0.16267	1
P31946	70	K	14-3-3 protein beta/alpha OS=Homo sapiens OX=9606 GN=YWHAB PE=1 SV=3	YWHAB	0.00137258	74.424	VISSIEQK(1)TER	2	1.1286	2
P06733	71	K	Alpha-enolase OS=Homo sapiens OX=9606 GN=ENO1 PE=1 SV=2	ENO1	9.2235e-06	98.895	AVEHINK(1)TIAPALVSK	2	0.37294	1
Q92945	71	K	Far upstream element-binding protein 2 OS=Homo sapiens OX=9606 GN=KHSRP PE=1 SV=4	KHSRP	0.000146525	140.05	K(1)DAFADAVQR	2	1.0213	6
P37837	71	K	Transaldolase OS=Homo sapiens OX=9606 GN=TALDO1 PE=1 SV=2	TALDO1	0.000983197	73.655	K(1)LGGSQEDQIK	2	-1.0829	2
P07237	71	K	Protein disulfide-isomerase OS=Homo sapiens OX=9606 GN=P4HB PE=1 SV=3	P4HB	0.00419145	72.038	LK(1)AEGSEIR	2	-0.53242	1
P0DMV9	71	K	Heat shock 70 kDa protein 1B OS=Homo sapiens OX=9606 GN=HSPA1B PE=1 SV=1	HSPA1B	3.33673e-15	128.41	NQVALNPQNTVFDAK(1)R	2	-0.63443	4
P11142	71	K	Heat shock cognate 71 kDa protein OS=Homo sapiens OX=9606 GN=HSPA8 PE=1 SV=1	HSPA8	2.51738e-15	115.35	NQVAMNPTNTVFDAK(1)R	2	-0.67861	5
P15311	72	K	Ezrin OS=Homo sapiens OX=9606 GN=EZR PE=1 SV=4	EZR	0.000566004	84.368	K(1)ENPLQFK	2	-1.3168	1
P26038	72	K	Moesin OS=Homo sapiens OX=9606 GN=MSN PE=1 SV=3	MSN	0.00113877	91.783	K(1)ESPLLFK	2	-0.52678	3
P02794	72	K	Ferritin heavy chain OS=Homo sapiens OX=9606 GN=FTH1 PE=1 SV=2	FTH1	0.032053	61.494	LMK(1)LQNQR	2	-1.445	2
O75175	72	K	CCR4-NOT transcription complex subunit 3 OS=Homo sapiens OX=9606 GN=CNOT3 PE=1 SV=1	CNOT3	0.00668826	60.547	TWVASNEIK(1)DK	2	2.4778	1
Q96AG4	73	K	Leucine-rich repeat-containing protein 59 OS=Homo sapiens OX=9606 GN=LRRC59 PE=1 SV=1	LRRC59	0.00117649	74.849	NK(1)LQQLPADFGR	2	-0.43382	1
Q9NR45	74	K	Sialic acid synthase OS=Homo sapiens OX=9606 GN=NANS PE=1 SV=2	NANS	0.000826756	83.438	HSWGK(1)TYGEHK	2	0.64628	4
P63220	74	K	40S ribosomal protein S21 OS=Homo sapiens OX=9606 GN=RPS21 PE=1 SV=1	RPS21	0.0123522	87.895	LAK(1)ADGIVSK	2	-1.3424	3
Q9NR45	74	K	Sialic acid synthase OS=Homo sapiens OX=9606 GN=NANS PE=1 SV=2	NANS	0.000242886	124.81	PYTSK(1)HSWGK	2	0.44021	5
P07585	74	K	Decorin OS=Homo sapiens OX=9606 GN=DCN PE=1 SV=1	DCN	0.000399176	63.766	VVQCSDLGLDK(1)VPK	2	-0.66792	1
Q14847	75	K	LIM and SH3 domain protein 1 OS=Homo sapiens OX=9606 GN=LASP1 PE=1 SV=2	LASP1	2.10929e-11	128.97	LK(1)QQSELQSQVR	2	0.2982	2
Q01995	75	K	Transgelin OS=Homo sapiens OX=9606 GN=TAGLN PE=1 SV=4	TAGLN	0.00149856	69.641	LVNSLYPDGSK(1)PVK	2	-0.91834	1
P10915	76	K	Hyaluronan and proteoglycan link protein 1 OS=Homo sapiens OX=9606 GN=HAPLN1 PE=2 SV=2	HAPLN1	5.14294e-47	228.54	DPTAFGSGIHK(1)IR	2	0.15904	3
Q99961	76	K	Endophilin-A2 OS=Homo sapiens OX=9606 GN=SH3GL1 PE=1 SV=1	SH3GL1	7.11739e-05	107.08	LTMLNTVSK(1)IR	2	0.1557	5
P08758	76	K	Annexin A5 OS=Homo sapiens OX=9606 GN=ANXA5 PE=1 SV=2	ANXA5	0.006297	62.969	SELTGK(1)FEK	2	1.9355	3
P05455	76	K	Lupus La protein OS=Homo sapiens OX=9606 GN=SSB PE=1 SV=2	SSB	0.000268626	66.619	SK(1)AELMEISEDK	2	-1.8551	1
P07108	77	K	Acyl-CoA-binding protein OS=Homo sapiens OX=9606 GN=DBI PE=1 SV=2	DBI	0.0340679	47.561	AYINK(1)VEELK	2	1.5455	1
P02652	77	K	Apolipoprotein A-II OS=Homo sapiens OX=9606 GN=APOA2 PE=1 SV=1	APOA2	0.0337724	45.489	EQLTPLIK(1)K	2	-0.97181	1
Q9P258	77	K	Protein RCC2 OS=Homo sapiens OX=9606 GN=RCC2 PE=1 SV=2	PCYOX1	8.03977e-19	136.06	IFSQETLTK(1)AQILK	2	-2.894	3
P18124	77	K	60S ribosomal protein L7 OS=Homo sapiens OX=9606 GN=RPL7 PE=1 SV=1	RPL7	4.00351e-05	103.87	K(1)AGNFYVPAEPK	2	0.12197	2
P0DMV9	77	K	Heat shock 70 kDa protein 1B OS=Homo sapiens OX=9606 GN=HSPA1B PE=1 SV=1	HSPA1B	0.000248403	86.838	K(1)FGDPVVQSDMK	2	-1.8783	3
Q9P258	77	K	Protein RCC2 OS=Homo sapiens OX=9606 GN=RCC2 PE=1 SV=2	RCC2	3.0235e-07	110.06	PATAGK(1)AGGAAVVITEPEHTK	3	0.16964	3
Q8IXM2	77	K	Chromatin complexes subunit BAP18 OS=Homo sapiens OX=9606 GN=BAP18 PE=1 SV=1	BAP18	0.00364784	66.664	TVAQIK(1)ATVK	2	-0.70238	1
P62805	78	K	Histone H4 OS=Homo sapiens OX=9606 GN=H4C16 PE=1 SV=2	H4C16	8.63337e-54	265.49	DAVTYTEHAK(1)R	2	0.95476	6
O75947	78	K	ATP synthase subunit d, mitochondrial OS=Homo sapiens OX=9606 GN=ATP5PD PE=1 SV=3	ATP5PD	0.00562605	47.334	FNALK(1)VPVPEDK	2	0.52203	1
P31948	78	K	Stress-induced-phosphoprotein 1 OS=Homo sapiens OX=9606 GN=STIP1 PE=1 SV=1	STIP1	0.00624817	65.404	K(1)AAALEFLNR	2	0.37521	2
P0DP25	78	K	Calmodulin-3 OS=Homo sapiens OX=9606 GN=CALM3 PE=1 SV=1	CALM3	1.07397e-06	139.78	MK(1)DTDSEEEIR	2	-1.0867	8
P14174	78	K	Macrophage migration inhibitory factor OS=Homo sapiens OX=9606 GN=MIF PE=1 SV=4	MIF	0.000299267	63.908	SYSK(1)LLCGLLAER	2	-0.63919	1
Q14247	79	K	Src substrate cortactin OS=Homo sapiens OX=9606 GN=CTTN PE=1 SV=2	CTTN	0.012895	43.518	EKELETGPK(1)ASHGYGGK	3	-2.1186	1
P26038	79	K	Moesin OS=Homo sapiens OX=9606 GN=MSN PE=1 SV=3	MSN	0.00766517	85.813	ESPLLFK(1)FR	2	-1.5103	2
P50402	79	K	Emerin OS=Homo sapiens OX=9606 GN=EMD PE=1 SV=1	EMD	0.000702329	120.65	K(1)EDALLYQSK	2	-0.84087	1
P37802	79	K	Transgelin-2 OS=Homo sapiens OX=9606 GN=TAGLN2 PE=1 SV=3	TAGLN2	0.00116503	92.428	K(1)IQASTMAFK	2	-0.014128	6
Q9NR45	79	K	Sialic acid synthase OS=Homo sapiens OX=9606 GN=NANS PE=1 SV=2	NANS	0.0156837	72.846	QLLPCEMACNEK(1)LGK	2	-1.3096	1
Q71DI3	80	K	Histone H3.2 OS=Homo sapiens OX=9606 GN=H3C13 PE=1 SV=3	H3C13	3.92015e-23	207.88	EIAQDFK(1)TDLR	2	1.6236	15
Q5TEC6	80	K	Histone H3-7 OS=Homo sapiens OX=9606 GN=H3-7 PE=1 SV=1	H3-7	0.00130541	122.44	EIAQEFK(1)TDLR	2	0.17636	5
Q9UGI8	80	K	Testin OS=Homo sapiens OX=9606 GN=TES PE=1 SV=1	SNX6	0.00784647	56.014	EK(1)LEDFFK	2	0.41112	1
Q00688	80	K	Peptidyl-prolyl cis-trans isomerase FKBP3 OS=Homo sapiens OX=9606 GN=FKBP3 PE=1 SV=1	FKBP3	7.40862e-09	144.27	GTESISK(1)VSEQVK	2	-0.0045841	2
P62805	80	K	Histone H4 OS=Homo sapiens OX=9606 GN=H4C16 PE=1 SV=2	H4C16	2.6831e-46	201.66	K(1)TVTAMDVVYALK	2	1.013	28
P55210	80	K	Caspase-7 OS=Homo sapiens OX=9606 GN=CASP7 PE=1 SV=1	CASP7	7.3574e-06	113.46	NFDK(1)VTGMGVR	2	-1.4549	3
Q9UGI8	80	K	Testin OS=Homo sapiens OX=9606 GN=TES PE=1 SV=1	TES	2.26396e-18	160.98	NVMILTNPVAAK(1)K	2	0.3354	5
O15042	80	K	U2 snRNP-associated SURP motif-containing protein OS=Homo sapiens OX=9606 GN=U2SURP PE=1 SV=2	U2SURP	0.00370929	72.492	PLLENK(1)LK	2	1.0709	1
P06733	80	K	Alpha-enolase OS=Homo sapiens OX=9606 GN=ENO1 PE=1 SV=2	ENO1	0.0150852	49.16	TIAPALVSK(1)K	2	0.16611	1
Q03252	81	K	Lamin-B2 OS=Homo sapiens OX=9606 GN=LMNB2 PE=1 SV=4	LMNB2	8.70729e-05	103.87	ISEK(1)EEVTTR	2	-0.54927	4
P00338	81	K	L-lactate dehydrogenase A chain OS=Homo sapiens OX=9606 GN=LDHA PE=1 SV=2	LDHA	4.53425e-06	88.42	IVSGK(1)DYNVTANSK	2	-2.0293	1
P07355	81	K	Annexin A2 OS=Homo sapiens OX=9606 GN=ANXA2 PE=1 SV=2	ANXA2	0.00719644	79.059	K(1)ELASALK	2	-1.1036	1
P06733	81	K	Alpha-enolase OS=Homo sapiens OX=9606 GN=ENO1 PE=1 SV=2	ENO1	0.00133957	150.53	K(1)LNVTEQEK	2	-1.3495	1
P60660	81	K	Myosin light polypeptide 6 OS=Homo sapiens OX=9606 GN=MYL6 PE=1 SV=2	MYL6	8.01835e-28	187.47	NK(1)DQGTYEDYVEGLR	2	-0.84254	5
Q86V81	81	K	THO complex subunit 4 OS=Homo sapiens OX=9606 GN=ALYREF PE=1 SV=3	ALYREF	0.00426424	90.308	PK(1)QLPDK	2	-1.4552	1
P08133	81	K	Annexin A6 OS=Homo sapiens OX=9606 GN=ANXA6 PE=1 SV=3	ANXA6	0.00202271	81.163	YELTGK(1)FER	2	1.0804	5
P16112	82	K	Aggrecan core protein OS=Homo sapiens OX=9606 GN=ACAN PE=1 SV=3	ACAN	2.44792e-12	93.772	EK(1)EVVLLVATEGR	2	-2.9746	1
P13796	82	K	Plastin-2 OS=Homo sapiens OX=9606 GN=LCP1 PE=1 SV=6	LCP1	0.00758875	74.849	IFHGLK(1)STDVAK	2	-2.7114	2
P07195	82	K	L-lactate dehydrogenase B chain OS=Homo sapiens OX=9606 GN=LDHB PE=1 SV=2	LDHB	9.91685e-05	75.5	IVADK(1)DYSVTANSK	2	-2.2904	1
P07305	82	K	Histone H1.0 OS=Homo sapiens OX=9606 GN=H1-0 PE=1 SV=3	H1-0	0.012653	54.584	LVTTGVLK(1)QTK	2	-1.3218	1
P05204	82	K	Non-histone chromosomal protein HMG-17 OS=Homo sapiens OX=9606 GN=HMGN2 PE=1 SV=3	HMGN2	1.36067e-09	172.92	TDQAQK(1)AEGAGDAK	2	0.47426	1
Q92499	82	K	ATP-dependent RNA helicase DDX1 OS=Homo sapiens OX=9606 GN=DDX1 PE=1 SV=2	DDX1	0.00466599	54.27	TTIK(1)TGASVLNK	2	0.28809	1
P21810	82	K	Biglycan OS=Homo sapiens OX=9606 GN=BGN PE=1 SV=2	BGN	2.98829e-06	72.327	VVQCSDLGLK(1)SVPK	2	0.5829	1
P01834	83	K	Immunoglobulin kappa constant OS=Homo sapiens OX=9606 GN=IGKC PE=1 SV=2	IGKC	2.54147e-18	103.63	HK(1)VYACEVTHQGLSSPVTK	3	0.088849	3
P69892	83	K	Hemoglobin subunit gamma-2 OS=Homo sapiens OX=9606 GN=HBG2 PE=1 SV=2	HBG2	1.40635e-08	70.552	HLDDLK(1)GTFAQLSELHCDK	3	-3.3343	1
Q16637	83	K	Survival motor neuron protein OS=Homo sapiens OX=9606 GN=SMN2 PE=1 SV=1	SMN2	0.000840905	101.48	K(1)NTAASLQQWK	2	0.12559	1
P30044	83	K	Peroxiredoxin-5, mitochondrial OS=Homo sapiens OX=9606 GN=PRDX5 PE=1 SV=4	PRDX5	0.00309771	85.622	VNLAELFK(1)GK	2	-1.6182	3
P02743	84	K	Serum amyloid P-component OS=Homo sapiens OX=9606 GN=APCS PE=1 SV=2	APCS	0.00376962	74.424	DNELLVYK(1)ER	2	-0.26328	2
P21291	84	K	Cysteine and glycine-rich protein 1 OS=Homo sapiens OX=9606 GN=CSRP1 PE=1 SV=3	CSRP1	0.0149778	48.476	GYGYGQGAGTLSTDK(1)GESLGIK	2	-4.2939	1
Q13148	84	K	TAR DNA-binding protein 43 OS=Homo sapiens OX=9606 GN=TARDBP PE=1 SV=1	TARDBP	0.00435261	81.799	K(1)MDETDASSAVK	2	0.52612	2
P02792	84	K	Ferritin light chain OS=Homo sapiens OX=9606 GN=FTL PE=1 SV=2	FTL	0.0429497	72.042	K(1)PAEDEWGK	2	0.66824	1
Q99584	85	K	Protein S100-A13 OS=Homo sapiens OX=9606 GN=S100A13 PE=1 SV=1	S100A13	0.0123435	46.033	LIGELAK(1)EIR	2	0.61009	1
P84103	85	K	Serine/arginine-rich splicing factor 3 OS=Homo sapiens OX=9606 GN=SRSF3 PE=1 SV=1	SRSF3	0.0197202	60.589	VELSNGEK(1)R	2	-2.2139	1
P22528	85	K	Cornifin-B OS=Homo sapiens OX=9606 GN=SPRR1B PE=1 SV=2	SPRR1B	0.00176252	49.967	VPEPCPSIVTPAPAQQK(1)TK	2	0.039287	1
P62807	86	K	Histone H2B type 1-C/E/F/G/I OS=Homo sapiens OX=9606 GN=H2BC10 PE=1 SV=4	H2BC10	0.00220084	106.84	LAHYNK(1)R	2	0.9811	8
P57053	86	K	Histone H2B type F-S OS=Homo sapiens OX=9606 GN=H2BC12L PE=1 SV=2	H2BC12L	0.0108386	88.201	LPHYNK(1)R	2	0.55886	9
Q00688	86	K	Peptidyl-prolyl cis-trans isomerase FKBP3 OS=Homo sapiens OX=9606 GN=FKBP3 PE=1 SV=1	FKBP3	0.00416856	84.368	VSEQVK(1)NVK	2	0.049149	1
Q14247	87	K	Src substrate cortactin OS=Homo sapiens OX=9606 GN=CTTN PE=1 SV=2	CTTN	0.000324786	65.12	ASHGYGGK(1)FGVEQDR	2	1.0533	2
Q14847	87	K	LIM and SH3 domain protein 1 OS=Homo sapiens OX=9606 GN=LASP1 PE=1 SV=2	LASP1	0.00969337	87.251	YK(1)EEFEK	2	-0.030642	2
O15042	88	K	U2 snRNP-associated SURP motif-containing protein OS=Homo sapiens OX=9606 GN=U2SURP PE=1 SV=2	U2SURP	0.00237986	62.271	AFSIGK(1)MSTAK	2	0.12338	1
P27694	88	K	Replication protein A 70 kDa DNA-binding subunit OS=Homo sapiens OX=9606 GN=RPA1 PE=1 SV=2	RPA1	0.000627601	100.84	FIVNTLK(1)DGR	2	0.083658	6
P09429	88	K	High mobility group protein B1 OS=Homo sapiens OX=9606 GN=HMGB1 PE=1 SV=3	HMGB1	0.00342925	129.72	K(1)FKDPNAPK	3	0.64634	1
Q14166	88	K	Tubulin--tyrosine ligase-like protein 12 OS=Homo sapiens OX=9606 GN=TTLL12 PE=1 SV=2	TTLL12	0.000266288	81.335	K(1)QQPNPGNELCYK	2	-0.65105	1
Q9P2R7	88	K	Succinate--CoA ligase [ADP-forming] subunit beta, mitochondrial OS=Homo sapiens OX=9606 GN=SUCLA2 PE=1 SV=3	GGA1	0.00579659	40.533	PK(1)NVIFEDEEK	2	-1.7158	1
P01861	88	K	Immunoglobulin heavy constant gamma 4 OS=Homo sapiens OX=9606 GN=IGHG4 PE=1 SV=1	IGHG4	0.0035809	57.003	TYTCNVDHK(1)PSNTK	2	-1.5295	2
O43242	89	K	26S proteasome non-ATPase regulatory subunit 3 OS=Homo sapiens OX=9606 GN=PSMD3 PE=1 SV=2	PSMD3	0.0377034	43.734	AVSGK(1)EPR	2	-0.89374	1
O95994	89	K	Anterior gradient protein 2 homolog OS=Homo sapiens OX=9606 GN=AGR2 PE=1 SV=1	AGR2	0.0153874	70.67	K(1)VFAENK	2	-0.99542	2
P14618	89	K	Pyruvate kinase PKM OS=Homo sapiens OX=9606 GN=PKM PE=1 SV=4	PKM	0.00351811	41.499	LNFSHGTHEYHAETIK(1)NVR	4	-1.5867	1
P06733	89	K	Alpha-enolase OS=Homo sapiens OX=9606 GN=ENO1 PE=1 SV=2	ENO1	1.16078e-05	125.17	LNVTEQEK(1)IDK	2	0.60744	3
Q9BRA2	89	K	Thioredoxin domain-containing protein 17 OS=Homo sapiens OX=9606 GN=TXNDC17 PE=1 SV=1	TXNDC17	0.0066517	88.24	NLK(1)VTAVPTLLK	2	0.1796	1
P12814	89	K	Alpha-actinin-1 OS=Homo sapiens OX=9606 GN=ACTN1 PE=1 SV=2	ACTN1	0.0010043	90.761	VHK(1)ISNVNK	2	-1.2496	3
P04083	90	K	Annexin A1 OS=Homo sapiens OX=9606 GN=ANXA1 PE=1 SV=2	ANXA1	8.81268e-15	88.42	AAYLQETGK(1)PLDETLK	2	1.0652	1
P09429	90	K	High mobility group protein B1 OS=Homo sapiens OX=9606 GN=HMGB1 PE=1 SV=3	HMGB1	0.0080317	67.464	FK(1)DPNAPK	2	0.26764	3
P02545	90	K	Prelamin-A/C OS=Homo sapiens OX=9606 GN=LMNA PE=1 SV=1	LMNA	0.00657935	72.038	K(1)TLDSVAK	2	2.5683	4
Q7Z6K5	90	K	Arpin OS=Homo sapiens OX=9606 GN=ARPIN PE=1 SV=1	ARPIN	0.00705674	88.24	K(1)VNTGFLMSSYK	2	-1.6232	1
P16403	90	K	Histone H1.2 OS=Homo sapiens OX=9606 GN=H1-2 PE=1 SV=2	H1-2	0.000229998	103.76	SLVSK(1)GTLVQTK	2	-2.023	1
Q16666	90	K	Gamma-interferon-inducible protein 16 OS=Homo sapiens OX=9606 GN=IFI16 PE=1 SV=3	IFI16	0.00700675	85.813	VK(1)GPALSR	2	-0.72525	2
P48047	90	K	ATP synthase subunit O, mitochondrial OS=Homo sapiens OX=9606 GN=ATP5PO PE=1 SV=1	ATP5PO	0.00959696	55.235	VK(1)SLNDITAK	2	-0.74372	1
Q7LBR1	90	K	Charged multivesicular body protein 1b OS=Homo sapiens OX=9606 GN=CHMP1B PE=1 SV=1	CHMP1B	0.000245554	99.855	VTK(1)SMAGVVK	2	0.010782	2
P04080	91	K	Cystatin-B OS=Homo sapiens OX=9606 GN=CSTB PE=1 SV=2	CSTB	0.046595	45.489	AK(1)HDELTYF	2	0.47712	2
P49411	91	K	Elongation factor Tu, mitochondrial OS=Homo sapiens OX=9606 GN=TUFM PE=1 SV=3	TUFM	0.00174246	83.623	ILAEGGGAK(1)FK	2	-0.16483	4
Q13642	91	K	Four and a half LIM domains protein 1 OS=Homo sapiens OX=9606 GN=FHL1 PE=1 SV=4	FHL1	0.00128054	99.305	ILCNK(1)CTTR	2	-3.0056	3
P45973	91	K	Chromobox protein homolog 5 OS=Homo sapiens OX=9606 GN=CBX5 PE=1 SV=1	CBX5	0.000191638	108.24	K(1)SNFSNSADDIK	2	-0.53998	2
P49411	91	K	Elongation factor Tu, mitochondrial OS=Homo sapiens OX=9606 GN=TUFM PE=1 SV=2	TUFM	0.000192148	95.138	K(1)YEEIDNAPEER	2	-0.59509	1
P13797	91	K	Plastin-3 OS=Homo sapiens OX=9606 GN=PLS3 PE=1 SV=4	PLS3	0.0131698	62.969	SSDIAK(1)TFR	2	0.92724	1
P07737	91	K	Profilin-1 OS=Homo sapiens OX=9606 GN=PFN1 PE=1 SV=2	PFN1	0.0086805	63.766	TK(1)STGGAPTFNVTVTK	2	1.1867	1
P61088	92	K	Ubiquitin-conjugating enzyme E2 N OS=Homo sapiens OX=9606 GN=UBE2N PE=1 SV=1	UBE2N	0.00112452	111.39	ICLDILK(1)DK	2	-0.3222	4
Q13185	92	K	Chromobox protein homolog 3 OS=Homo sapiens OX=9606 GN=CBX3 PE=1 SV=4	CBX3	1.82087e-05	133.49	K(1)SLSDSESDDSK	2	1.6203	2
P62805	92	K	Histone H4 OS=Homo sapiens OX=9606 GN=H4C16 PE=1 SV=2	H4C16	4.28791e-36	246.5	TVTAMDVVYALK(1)R	2	0.4628	25
P82979	92	K	SAP domain-containing ribonucleoprotein OS=Homo sapiens OX=9606 GN=SARNP PE=1 SV=3	SARNP	6.99892e-08	101.64	VVK(1)ITSEIPQTER	2	-3.9206	3
P23528	92	K	Cofilin-1 OS=Homo sapiens OX=9606 GN=CFL1 PE=1 SV=3	CFL1	9.41028e-09	164.31	YALYDATYETK(1)ESK	2	-0.8798	2
Q14847	92	K	LIM and SH3 domain protein 1 OS=Homo sapiens OX=9606 GN=LASP1 PE=1 SV=2	LASP1	0.0268998	97.277	YKEEFEK(1)NK	2	-0.66443	1
Q06830	93	K	Peroxiredoxin-1 OS=Homo sapiens OX=9606 GN=PRDX1 PE=1 SV=1	PRDX1	1.25526e-15	126.32	K(1)QGGLGPMNIPLVSDPK	2	2.4693	2
Q9NR12	93	K	PDZ and LIM domain protein 7 OS=Homo sapiens OX=9606 GN=PDLIM7 PE=1 SV=1	PDLIM7	0.00252801	71.219	PQK(1)ASAPAADPPR	2	1.3808	1
P08579	93	K	U2 small nuclear ribonucleoprotein B'' OS=Homo sapiens OX=9606 GN=SNRPB2 PE=1 SV=1	SNRPB2	0.0117047	72.042	TDSDIISK(1)MR	2	-0.40689	1
Q13228	93	K	Methanethiol oxidase OS=Homo sapiens OX=9606 GN=SELENBP1 PE=1 SV=2	SELENBP1	0.0308748	55.754	TK(1)LVLPSLISSR	2	-2.6484	1
O43633	94	K	Charged multivesicular body protein 2a OS=Homo sapiens OX=9606 GN=CHMP2A PE=1 SV=1	CHMP2A	2.03942e-10	119.52	IQTLK(1)SNNSMAQAMK	2	0.042958	2
P46776	94	K	60S ribosomal protein L27a OS=Homo sapiens OX=9606 GN=RPL27A PE=1 SV=2	RPL27A	2.13513e-05	114.93	NK(1)TGAAPIIDVVR	2	0.52447	4
P10599	94	K	Thioredoxin OS=Homo sapiens OX=9606 GN=TXN PE=1 SV=3	TXN	0.00183365	72.922	VGEFSGANK(1)EK	2	-1.4169	2
Q01658	95	K	Protein Dr1 OS=Homo sapiens OX=9606 GN=DR1 PE=1 SV=1	DR1	0.000351309	94.791	EVLQECK(1)TVALK	2	1.1606	1
P14625	95	K	Endoplasmin OS=Homo sapiens OX=9606 GN=HSP90B1 PE=1 SV=1	HSP90B1	0.00148304	118.06	LIINSLYK(1)NK	2	-0.005473	3
Q13148	95	K	TAR DNA-binding protein 43 OS=Homo sapiens OX=9606 GN=TARDBP PE=1 SV=1	TARDBP	0.000211467	119.94	MDETDASSAVK(1)VK	2	-2.1329	1
O95994	95	K	Anterior gradient protein 2 homolog OS=Homo sapiens OX=9606 GN=AGR2 PE=1 SV=1	AGR2	0.00914236	69.915	VFAENK(1)EIQK	2	-0.466	1
P0DP25	95	K	Calmodulin-3 OS=Homo sapiens OX=9606 GN=CALM3 PE=1 SV=1	CALM3	0.000460136	80.379	VFDK(1)DGNGYISAAELR	2	-1.8014	1
O95218	95	K	Zinc finger Ran-binding domain-containing protein 2 OS=Homo sapiens OX=9606 GN=ZRANB2 PE=1 SV=2	ZRANB2	0.0234894	67.903	YAK(1)LEER	2	-1.006	1
O75947	95	K	ATP synthase subunit d, mitochondrial OS=Homo sapiens OX=9606 GN=ATP5PD PE=1 SV=3	ATP5PD	0.000120092	89.382	YTAQVDAEEK(1)EDVK	2	-0.060634	1
Q14847	96	K	LIM and SH3 domain protein 1 OS=Homo sapiens OX=9606 GN=LASP1 PE=1 SV=2	LASP1	6.6582e-15	158.02	GK(1)GFSVVADTPELQR	2	-0.65383	3
P68871	96	K	Hemoglobin subunit beta OS=Homo sapiens OX=9606 GN=HBB PE=1 SV=2	HBB	3.24158e-74	207	GTFATLSELHCDK(1)LHVDPENFR	3	-2.2029	2
Q99878	96	K	Histone H2A type 1-J OS=Homo sapiens OX=9606 GN=H2AC14 PE=1 SV=3	H2AC14	2.51022e-23	203.55	NDEELNK(1)LLGK	2	0.64341	5
Q93077	96	K	Histone H2A type 1-C OS=Homo sapiens OX=9606 GN=H2AC6 PE=1 SV=3	H2AC6	6.25679e-42	239.42	NDEELNK(1)LLGR	2	-0.20442	6
P11021	96	K	Endoplasmic reticulum chaperone BiP OS=Homo sapiens OX=9606 GN=HSPA5 PE=1 SV=2	HSPA5	1.16465e-31	164.56	NQLTSNPENTVFDAK(1)R	2	-0.25731	4
P05141	96	K	ADP/ATP translocase 2 OS=Homo sapiens OX=9606 GN=SLC25A5 PE=1 SV=7	SLC25A5	0.00396564	72.922	YK(1)QIFLGGVDK	2	-1.4615	1
Q75V66	97	K	Anoctamin-5 OS=Homo sapiens OX=9606 GN=ANO5 PE=1 SV=1	ANO5	0.00570622	72.038	DAELK(1)AERRK	2	-9.1583	2
P52907	97	K	F-actin-capping protein subunit alpha-1 OS=Homo sapiens OX=9606 GN=CAPZA1 PE=1 SV=3	CAPZA1	0.0224901	63.397	ISFK(1)FDHLR	2	-1.2614	1
P07585	97	K	Decorin OS=Homo sapiens OX=9606 GN=DCN PE=1 SV=1	DCN	0.00456015	57.032	ITEIK(1)DGDFK	2	-2.1249	2
P08758	97	K	Annexin A5 OS=Homo sapiens OX=9606 GN=ANXA5 PE=1 SV=2	ANXA5	8.6922e-05	116.13	LYDAYELK(1)HALK	2	1.5832	2
Q14247	97	K	Src substrate cortactin OS=Homo sapiens OX=9606 GN=CTTN PE=1 SV=2	CTTN	0.000118831	102.57	MDK(1)SAVGHEYQSK	2	-0.96592	1
P14625	97	K	Endoplasmin OS=Homo sapiens OX=9606 GN=HSP90B1 PE=1 SV=1	HSP90B1	0.0170095	97.033	NK(1)EIFLR	2	0.19367	3
P09874	97	K	Poly [ADP-ribose] polymerase 1 OS=Homo sapiens OX=9606 GN=PARP1 PE=1 SV=4	PARP1	2.13753e-17	162.16	TAEAGGVTGK(1)GQDGIGSK	2	0.31115	1
P02545	97	K	Prelamin-A/C OS=Homo sapiens OX=9606 GN=LMNA PE=1 SV=1	LMNA	7.37764e-05	137.88	TLDSVAK(1)ER	2	0.26468	4
Q9Y3A5	98	K	Ribosome maturation protein SBDS OS=Homo sapiens OX=9606 GN=SBDS PE=1 SV=4	SBDS	0.0011116	92.732	GEVQVSDK(1)ER	2	0.50115	2
Q96A00	98	K	Protein phosphatase 1 regulatory subunit 14A OS=Homo sapiens OX=9606 GN=PPP1R14A PE=1 SV=1	PPP1R14A	0.00387294	58.426	IQGLLK(1)SCGK	2	-13.586	2
Q6NZI2	98	K	Caveolae-associated protein 1 OS=Homo sapiens OX=9606 GN=CAVIN1 PE=1 SV=1	CAVIN1	9.94404e-08	98.167	LGK(1)AHATTSNTVSK	2	-2.5382	2
P48047	98	K	ATP synthase subunit O, mitochondrial OS=Homo sapiens OX=9606 GN=ATP5PO PE=1 SV=1	ATP5PO	0.00777372	66.664	SLNDITAK(1)ER	2	-0.65663	3
P02792	98	K	Ferritin light chain OS=Homo sapiens OX=9606 GN=FTL PE=1 SV=2	FTL	0.000229312	100.69	TPDAMK(1)AAMALEK	2	1.5467	2
O00151	98	K	PDZ and LIM domain protein 1 OS=Homo sapiens OX=9606 GN=PDLIM1 PE=1 SV=4	PDLIM1	0.000337594	64.906	VWSPLVTEEGK(1)R	2	-1.2136	2
Q8IXM2	98	K	Chromatin complexes subunit BAP18 OS=Homo sapiens OX=9606 GN=BAP18 PE=1 SV=1	BAP18	0.00024003	95.656	VYEDSGIPLPAESPK(1)K	2	1.8679	1
Q99613	99	K	Eukaryotic translation initiation factor 3 subunit C OS=Homo sapiens OX=9606 GN=EIF3C PE=1 SV=1	EIF3C	0.0444239	53.517	SIVDK(1)EGVPR	2	-2.6631	1
Q9H0C8	99	K	Integrin-linked kinase-associated serine/threonine phosphatase 2C OS=Homo sapiens OX=9606 GN=ILKAP PE=1 SV=1	ILKAP	0.00429596	57.293	VCK(1)ASSVIFGLK	2	2.5932	1
P01903	100	K	HLA class II histocompatibility antigen, DR alpha chain OS=Homo sapiens OX=9606 GN=HLA-DRA PE=1 SV=2	HLA-DRA	0.00751981	62.969	ANLEIMTK(1)R	2	-0.025836	1
Q14320	100	K	Protein FAM50A OS=Homo sapiens OX=9606 GN=FAM50A PE=1 SV=2	FAM50A	0.0354782	56.014	ELQMK(1)LEK	2	0.60888	1
P55083	100	K	Microfibril-associated glycoprotein 4 OS=Homo sapiens OX=9606 GN=MFAP4 PE=1 SV=2	MFAP4	0.00232762	61.48	GWNDYK(1)LGFGR	2	0.064325	2
P18669	100	K	Phosphoglycerate mutase 1 OS=Homo sapiens OX=9606 GN=PGAM1 PE=1 SV=2	PGAM1	1.21398e-15	158.02	HYGGLTGLNK(1)AETAAK	2	-1.0653	7
P13797	100	K	Plastin-3 OS=Homo sapiens OX=9606 GN=PLS3 PE=1 SV=4	PLS3	1.5822e-06	40.638	K(1)EGICALGGTSELSSEGTQHSYSEEEK	3	-0.09439	1
O43670	100	K	BUB3-interacting and GLEBS motif-containing protein ZNF207 OS=Homo sapiens OX=9606 GN=ZNF207 PE=1 SV=1	ZNF207	0.000778113	99.34	LLEQK(1)TQESQK	2	-0.21286	2
O60506	100	K	Heterogeneous nuclear ribonucleoprotein Q OS=Homo sapiens OX=9606 GN=SYNCRIP PE=1 SV=2	SYNCRIP	0.00319668	69.276	SAFLCGVMK(1)TYR	2	-0.3904	2
Q12906	100	K	Interleukin enhancer-binding factor 3 OS=Homo sapiens OX=9606 GN=ILF3 PE=1 SV=3	ILF3	0.0134511	67.507	VGLVAK(1)GLLLK	2	2.2751	1
P22392	100	K	Nucleoside diphosphate kinase B OS=Homo sapiens OX=9606 GN=NME2 PE=1 SV=1	NME2	0.000701675	74.733	VMLGETNPADSK(1)PGTIR	2	1.5486	1
P01834	100	K	Immunoglobulin kappa constant OS=Homo sapiens OX=9606 GN=IGKC PE=1 SV=2	IGKC	1.28617e-05	46.823	VYACEVTHQGLSSPVTK(1)SFNR	3	0.94249	1
P21941	101	K	Cartilage matrix protein OS=Homo sapiens OX=9606 GN=MATN1 PE=1 SV=1	MATN1	0.000286559	81.799	AHVSK(1)AALLQAVR	2	0.01632	1
Q13247	101	K	Serine/arginine-rich splicing factor 6 OS=Homo sapiens OX=9606 GN=SRSF6 PE=1 SV=2	SRSF6	0.0252469	70.67	DK(1)YGPPVR	2	0.18526	1
P08758	101	K	Annexin A5 OS=Homo sapiens OX=9606 GN=ANXA5 PE=1 SV=2	ANXA5	5.82572e-23	191.24	HALK(1)GAGTNEK	2	0.64007	1
Q9H7L9	101	K	Sin3 histone deacetylase corepressor complex component SDS3 OS=Homo sapiens OX=9606 GN=SUDS3 PE=1 SV=2	SUDS3	0.00658965	65.313	K(1)LDQQYK	2	-1.1811	1
Q9UGI8	101	K	Testin OS=Homo sapiens OX=9606 GN=TES PE=1 SV=1	TES	2.42385e-06	116.13	LK(1)SDGIPMYK	2	0.31996	4
Q9UGI8	101	K	Testin OS=Homo sapiens OX=9606 GN=TES PE=1 SV=1	LIMCH1	0.0127784	60	TVTPK(1)AVPMLTPK	2	-2.9166	1
P08133	102	K	Annexin A6 OS=Homo sapiens OX=9606 GN=ANXA6 PE=1 SV=3	ANXA6	3.77735e-06	112.73	EIK(1)DAISGIGTDEK	2	-0.27627	1
P52566	102	K	Rho GDP-dissociation inhibitor 2 OS=Homo sapiens OX=9606 GN=ARHGDIB PE=1 SV=3	ARHGDIB	0.00756048	79.311	ETIVLK(1)EGSEYR	2	2.2586	1
P22087	102	K	rRNA 2'-O-methyltransferase fibrillarin OS=Homo sapiens OX=9606 GN=FBL PE=1 SV=2	FBL	0.0112806	64.064	GK(1)EDALVTK	2	-3.013	2
P29401	102	K	Transketolase OS=Homo sapiens OX=9606 GN=TKT PE=1 SV=3	TKT	8.80495e-05	101.64	K(1)ISSDLDGHPVPK	2	0.13883	3
O95810	102	K	Caveolae-associated protein 2 OS=Homo sapiens OX=9606 GN=CAVIN2 PE=1 SV=3	CAVIN2	2.09041e-26	191.95	LSK(1)YQASTSNTVSK	2	-0.54858	3
P11142	102	K	Heat shock cognate 71 kDa protein OS=Homo sapiens OX=9606 GN=HSPA8 PE=1 SV=1	HSPA8	0.00126736	76.605	PK(1)VQVEYK	2	2.1511	1
P45973	102	K	Chromobox protein homolog 5 OS=Homo sapiens OX=9606 GN=CBX5 PE=1 SV=1	CBX5	1.46639e-05	137.58	SNFSNSADDIK(1)SK	2	-0.11402	1
P19338	102	K	Nucleolin OS=Homo sapiens OX=9606 GN=NCL PE=1 SV=3	NCL	0.000213232	50.09	TVTPAK(1)AVTTPGK	2	-2.9745	1
P02743	102	K	Serum amyloid P-component OS=Homo sapiens OX=9606 GN=APCS PE=1 SV=2	APCS	0.0083035	50.834	VTSK(1)VIEK	2	-2.3935	2
Q9UKV3	103	K	Apoptotic chromatin condensation inducer in the nucleus OS=Homo sapiens OX=9606 GN=ACIN1 PE=1 SV=2	NCOR2	0.00014116	106	EYYEK(1)QFPEIR	2	-2.266	1
P41218	103	K	Myeloid cell nuclear differentiation antigen OS=Homo sapiens OX=9606 GN=MNDA PE=1 SV=1	MNDA	4.31993e-07	127.07	K(1)INQEEVGLAAPAPTAR	2	0.67334	1
Q9UNL2	103	K	Translocon-associated protein subunit gamma OS=Homo sapiens OX=9606 GN=SSR3 PE=1 SV=1	SSR3	0.00430212	65.156	K(1)LSEADNR	2	-2.4608	2
P10915	103	K	Hyaluronan and proteoglycan link protein 1 OS=Homo sapiens OX=9606 GN=HAPLN1 PE=2 SV=2	HAPLN1	0.00257178	88.921	K(1)TYGGYQGR	2	0.40852	1
Q9UKV3	103	K	Apoptotic chromatin condensation inducer in the nucleus OS=Homo sapiens OX=9606 GN=ACIN1 PE=1 SV=2	ACIN1	1.43441e-05	129.69	LK(1)GALMLENLQK	2	-0.24593	2
P06733	103	K	Alpha-enolase OS=Homo sapiens OX=9606 GN=ENO1 PE=1 SV=2	ENO1	0.000425468	96.957	LMIEMDGTENK(1)SK	2	-0.44928	1
Q13185	103	K	Chromobox protein homolog 3 OS=Homo sapiens OX=9606 GN=CBX3 PE=1 SV=4	CBX3	1.25902e-05	110.44	SLSDSESDDSK(1)SK	2	-2.0817	2
Q9UNL2	103	K	Translocon-associated protein subunit gamma OS=Homo sapiens OX=9606 GN=SSR3 PE=1 SV=1	SLK	0.0300451	85.716	VTTQIDK(1)EK(1)K	2	-6.88	2
P22626	104	K	Heterogeneous nuclear ribonucleoproteins A2/B1 OS=Homo sapiens OX=9606 GN=HNRNPA2B1 PE=1 SV=2	HNRNPA2B1	0.010493	82.437	EESGK(1)PGAHVTVK	2	-0.79976	1
P08670	104	K	Vimentin OS=Homo sapiens OX=9606 GN=VIM PE=1 SV=4	VIM	6.03182e-06	114.93	TNEK(1)VELQELNDR	2	-0.081614	1
P46940	104	K	Ras GTPase-activating-like protein IQGAP1 OS=Homo sapiens OX=9606 GN=IQGAP1 PE=1 SV=1	IQGAP1	0.000859286	98.009	YK(1)ATGLHFR	2	0.44886	3
P02792	105	K	Ferritin light chain OS=Homo sapiens OX=9606 GN=FTL PE=1 SV=2	FTL	0.0144307	49.325	AAMALEK(1)K	2	0.47388	1
O75175	105	K	CCR4-NOT transcription complex subunit 3 OS=Homo sapiens OX=9606 GN=CNOT3 PE=1 SV=1	CNOT3	0.0278083	51.872	AYSK(1)EGLGLAQK	2	2.2341	1
P61916	105	K	NPC intracellular cholesterol transporter 2 OS=Homo sapiens OX=9606 GN=NPC2 PE=1 SV=1	NPC2	0.00234776	100.84	DK(1)TYSYLNK	2	0.31253	2
P09874	105	K	Poly [ADP-ribose] polymerase 1 OS=Homo sapiens OX=9606 GN=PARP1 PE=1 SV=4	PARP1	0.00755219	58.889	GQDGIGSK(1)AEK	2	-0.23753	1
P07099	105	K	Epoxide hydrolase 1 OS=Homo sapiens OX=9606 GN=EPHX1 PE=1 SV=1	EPHX1	0.00870231	62.88	K(1)QVEILNR	2	1.371	1
P46459	105	K	Vesicle-fusing ATPase OS=Homo sapiens OX=9606 GN=NSF PE=1 SV=3	NSF	4.66279e-25	163.59	K(1)SIDSNPYDTDK	2	1.9674	6
Q5VTL8	105	K	Pre-mRNA-splicing factor 38B OS=Homo sapiens OX=9606 GN=PRPF38B PE=1 SV=1	PRPF38B	0.00625555	76.255	K(1)TAGQTGMCGGVR	2	-1.2415	1
P55209	105	K	Nucleosome assembly protein 1-like 1 OS=Homo sapiens OX=9606 GN=NAP1L1 PE=1 SV=1	NAP1L1	3.5893e-06	90.306	K(1)YAVLYQPLFDK	2	-1.0709	1
P05141	105	K	ADP/ATP translocase 2 OS=Homo sapiens OX=9606 GN=SLC25A5 PE=1 SV=7	SLC25A5	0.0277052	41.796	QIFLGGVDK(1)R	2	0.49445	1
P07737	105	K	Profilin-1 OS=Homo sapiens OX=9606 GN=PFN1 PE=1 SV=2	PFN1	2.79325e-17	176	STGGAPTFNVTVTK(1)TDK	2	0.60297	1
P00325	105	K	All-trans-retinol dehydrogenase [NAD(+)] ADH1B OS=Homo sapiens OX=9606 GN=ADH1B PE=1 SV=2	ADH1B	0.0238303	51.872	VCK(1)NPESNYCLK	2	0.56937	1
Q7Z6K5	105	K	Arpin OS=Homo sapiens OX=9606 GN=ARPIN PE=1 SV=1	ARPIN	0.0379464	52.591	VEAK(1)GDTDR	2	-0.64188	1
P18669	106	K	Phosphoglycerate mutase 1 OS=Homo sapiens OX=9606 GN=PGAM1 PE=1 SV=2	PGAM1	0.000923966	119.55	AETAAK(1)HGEAQVK	2	-0.8392	3
Q9UQE7	106	K	Structural maintenance of chromosomes protein 3 OS=Homo sapiens OX=9606 GN=SMC3 PE=1 SV=2	SMC3	0.000201006	158.37	K(1)DQYFLDK	2	-0.17285	6
P02792	106	K	Ferritin light chain OS=Homo sapiens OX=9606 GN=FTL PE=1 SV=2	FTL	5.27075e-11	101.43	K(1)LNQALLDLHALGSAR	2	0.37992	2
P51858	106	K	Hepatoma-derived growth factor OS=Homo sapiens OX=9606 GN=HDGF PE=1 SV=1	HDGF	4.77946e-10	106.29	K(1)SCVEEPEPEPEAAEGDGDKK	3	0.68109	1
P62906	106	K	60S ribosomal protein L10a OS=Homo sapiens OX=9606 GN=RPL10A PE=1 SV=2	RPL10A	0.00122581	65.408	K(1)YDAFLASESLIK	2	-1.4248	4
Q9UQE7	106	K	Structural maintenance of chromosomes protein 3 OS=Homo sapiens OX=9606 GN=SMC3 PE=1 SV=2	EML4	0.013496	62.969	LSK(1)IPSTPK	2	0.39017	1
P08238	107	K	Heat shock protein HSP 90-beta OS=Homo sapiens OX=9606 GN=HSP90AB1 PE=1 SV=4	HSP90AB1	4.73933e-08	107.6	ADLINNLGTIAK(1)SGTK	2	-0.60273	1
P18124	107	K	60S ribosomal protein L7 OS=Homo sapiens OX=9606 GN=RPL7 PE=1 SV=1	RPL7	0.00181448	96.666	K(1)VLQLLR	2	1.8312	1
P46783	107	K	40S ribosomal protein S10 OS=Homo sapiens OX=9606 GN=RPS10 PE=1 SV=1	RPS10	0.00707812	91.783	PK(1)GLEGERPAR	3	-3.3244	2
Q14247	107	K	Src substrate cortactin OS=Homo sapiens OX=9606 GN=CTTN PE=1 SV=2	CTTN	1.11402e-05	128.57	SAVGHEYQSK(1)LSK	2	-0.66988	5
P35268	107	K	60S ribosomal protein L22 OS=Homo sapiens OX=9606 GN=RPL22 PE=1 SV=2	RPL22	0.00271704	96.946	VVANSK(1)ESYELR	2	-0.27446	1
P52943	108	K	Cysteine-rich protein 2 OS=Homo sapiens OX=9606 GN=CRIP2 PE=1 SV=1	CRIP2	0.000252125	105.36	ASGPPK(1)GPSR	2	0.27371	2
P08758	108	K	Annexin A5 OS=Homo sapiens OX=9606 GN=ANXA5 PE=1 SV=2	ANXA5	2.2523e-17	167.01	GAGTNEK(1)VLTEIIASR	2	-1.5408	5
P04075	108	K	Fructose-bisphosphate aldolase A OS=Homo sapiens OX=9606 GN=ALDOA PE=1 SV=2	ALDOA	0.0133887	57.032	GGVVGIK(1)VDK	2	0.062404	1
P02545	108	K	Prelamin-A/C OS=Homo sapiens OX=9606 GN=LMNA PE=1 SV=1	LMNA	3.80913e-10	142.04	LQLELSK(1)VR	2	-0.21022	10
P21291	108	K	Cysteine and glycine-rich protein 1 OS=Homo sapiens OX=9606 GN=CSRP1 PE=1 SV=3	CSRP1	8.0174e-19	201.66	PTTNPNASK(1)FAQK	2	0.54535	7
P07737	108	K	Profilin-1 OS=Homo sapiens OX=9606 GN=PFN1 PE=1 SV=2	PFN1	0.000327937	103.87	TDK(1)TLVLLMGK	2	0.59426	1
O43707	108	K	Alpha-actinin-4 OS=Homo sapiens OX=9606 GN=ACTN4 PE=1 SV=2	ACTN4	0.023727	70.67	VHK(1)INNVNK	2	-3.678	1
Q93052	108	K	Lipoma-preferred partner OS=Homo sapiens OX=9606 GN=LPP PE=1 SV=1	LPP	2.00612e-12	153.25	VQGNPGGK(1)TLEER	2	-0.10913	4
P11142	108	K	Heat shock cognate 71 kDa protein OS=Homo sapiens OX=9606 GN=HSPA8 PE=1 SV=1	HSPA8	0.0327741	43.272	VQVEYK(1)GETK	2	-7.7443	1
Q6NZI2	109	K	Caveolae-associated protein 1 OS=Homo sapiens OX=9606 GN=CAVIN1 PE=1 SV=1	CAVIN1	3.02239e-28	197.79	AHATTSNTVSK(1)LLEK	2	-2.858	4
Q9H8H3	109	K	Putative methyltransferase-like protein 7A OS=Homo sapiens OX=9606 GN=METTL7A PE=1 SV=1	METTL7A	0.00252405	105.36	FLIK(1)SIAENR	2	-0.96534	1
Q92841	109	K	Probable ATP-dependent RNA helicase DDX17 OS=Homo sapiens OX=9606 GN=DDX17 PE=1 SV=2	DDX17	0.00397285	87.251	K(1)FGNPGER	2	-0.86252	2
P62807	109	K	Histone H2B type 1-C/E/F/G/I OS=Homo sapiens OX=9606 GN=H2BC10 PE=1 SV=4	H2BC10	4.25904e-31	176.58	LLLPGELAK(1)HAVSEGTK	2	0.40802	14
P20700	109	K	Lamin-B1 OS=Homo sapiens OX=9606 GN=LMNB1 PE=1 SV=2	LMNB1	0.0131489	74.486	LQIELGK(1)CK	2	-2.0032	1
O75947	109	K	ATP synthase subunit d, mitochondrial OS=Homo sapiens OX=9606 GN=ATP5PD PE=1 SV=3	ATP5PD	0.0147336	63.212	SCAEWVSLSK(1)AR	2	0.84609	1
Q16543	110	K	Hsp90 co-chaperone Cdc37 OS=Homo sapiens OX=9606 GN=CDC37 PE=1 SV=1	CDC37	0.00231406	77.157	EK(1)SMPWNVDTLSK	2	0.66718	1
Q14247	110	K	Src substrate cortactin OS=Homo sapiens OX=9606 GN=CTTN PE=1 SV=2	CTTN	1.4819e-05	106.11	LSK(1)HCSQVDSVR	3	-0.14793	3
O14737	110	K	Programmed cell death protein 5 OS=Homo sapiens OX=9606 GN=PDCD5 PE=1 SV=3	PDCD5	0.00985321	70.67	TTTVK(1)FNR	2	-0.81912	2
P08579	111	K	U2 small nuclear ribonucleoprotein B'' OS=Homo sapiens OX=9606 GN=SNRPB2 PE=1 SV=1	SNRPB2	2.98447e-08	140.57	AK(1)TVEQTATTTNK	2	-0.62653	1
P02760	111	K	Protein AMBP OS=Homo sapiens OX=9606 GN=AMBP PE=1 SV=1	AMBP	0.0191125	63.301	FLYHK(1)SK	2	2.1836	1
P22626	112	K	Heterogeneous nuclear ribonucleoproteins A2/B1 OS=Homo sapiens OX=9606 GN=HNRNPA2B1 PE=1 SV=2	HNRNPA2B1	9.67565e-06	94.507	EESGKPGAHVTVK(1)K	2	-1.247	2
P21291	112	K	Cysteine and glycine-rich protein 1 OS=Homo sapiens OX=9606 GN=CSRP1 PE=1 SV=3	CSRP1	2.14809e-05	154.35	FAQK(1)IGGSER	2	0.13023	6
Q16527	112	K	Cysteine and glycine-rich protein 2 OS=Homo sapiens OX=9606 GN=CSRP2 PE=1 SV=3	CSRP2	0.00518463	74.269	FAQK(1)YGGAEK	2	0.29246	1
Q14847	112	K	LIM and SH3 domain protein 1 OS=Homo sapiens OX=9606 GN=LASP1 PE=1 SV=2	LASP1	6.42355e-11	179.31	K(1)TQDQISNIK	2	0.10072	2
O00170	112	K	AH receptor-interacting protein OS=Homo sapiens OX=9606 GN=AIP PE=1 SV=2	AIP	0.00125529	64.906	NIAVGK(1)DPLEGQR	2	-0.032735	1
P22626	112	K	Heterogeneous nuclear ribonucleoproteins A2/B1 OS=Homo sapiens OX=9606 GN=HNRNPA2B1 PE=1 SV=2	HNRNPA2B1	0.00773618	82.437	PGAHVTVK(1)K	2	-4.3129	4
P61916	112	K	NPC intracellular cholesterol transporter 2 OS=Homo sapiens OX=9606 GN=NPC2 PE=1 SV=1	NPC2	0.000909876	85.716	TYSYLNK(1)LPVK	2	-1.5319	1
P50395	112	K	Rab GDP dissociation inhibitor beta OS=Homo sapiens OX=9606 GN=GDI2 PE=1 SV=2	GDI2	0.00489032	81.099	VTEGSFVYK(1)GGK	2	0.36769	1
P18669	113	K	Phosphoglycerate mutase 1 OS=Homo sapiens OX=9606 GN=PGAM1 PE=1 SV=2	PGAM1	0.0235026	46.033	HGEAQVK(1)IWR	2	-0.6146	1
Q6NXS1	113	K	Protein phosphatase inhibitor 2 family member B OS=Homo sapiens OX=9606 GN=PPP1R2B PE=1 SV=2	PPP1R2B	0.0141896	53.028	LAAAEGLEPK(1)YR	2	0.52365	1
P02649	113	K	Apolipoprotein E OS=Homo sapiens OX=9606 GN=APOE PE=1 SV=1	APOE	0.000826035	129.28	LSK(1)ELQAAQAR	2	-0.28065	3
P63261	113	K	Actin, cytoplasmic 2 OS=Homo sapiens OX=9606 GN=ACTG1 PE=1 SV=1	ACTG1	1.47253e-20	187.49	VAPEEHPVLLTEAPLNPK(1)ANR	3	1.1296	10
O95810	113	K	Caveolae-associated protein 2 OS=Homo sapiens OX=9606 GN=CAVIN2 PE=1 SV=3	CAVIN2	0.000208122	98.167	YQASTSNTVSK(1)LLEK	2	0.37235	1
P12109	114	K	Collagen alpha-1(VI) chain OS=Homo sapiens OX=9606 GN=COL6A1 PE=1 SV=3	COL6A1	0.00995369	85.622	DALK(1)SSVDAVK	2	-1.3929	3
Q8N1G2	114	K	Cap-specific mRNA (nucleoside-2'-O-)-methyltransferase 1 OS=Homo sapiens OX=9606 GN=CMTR1 PE=1 SV=1	CMTR1	0.0218056	58.889	K(1)DIVEASSQK	2	-0.72491	1
Q9H444	114	K	Charged multivesicular body protein 4b OS=Homo sapiens OX=9606 GN=CHMP4B PE=1 SV=1	CHMP4B	0.0358859	51.864	NMGYAAK(1)AMK	2	-1.2731	1
P23528	114	K	Cofilin-1 OS=Homo sapiens OX=9606 GN=CFL1 PE=1 SV=3	CFL1	0.0191081	65.933	SK(1)MIYASSK	2	-1.1056	1
O43768	114	K	Alpha-endosulfine OS=Homo sapiens OX=9606 GN=ENSA PE=1 SV=1	ENSA	5.85028e-09	165.09	SSLVTSK(1)LAGGQVE	2	-1.1886	4
P04792	114	K	Heat shock protein beta-1 OS=Homo sapiens OX=9606 GN=HSPB1 PE=1 SV=2	HSPB1	0.0342138	64.266	TK(1)DGVVEITGK	2	1.0758	1
Q9NR12	114	K	PDZ and LIM domain protein 7 OS=Homo sapiens OX=9606 GN=PDLIM7 PE=1 SV=1	PDLIM7	0.0459227	43.613	YTFAPSVSLNK(1)TAR	2	-0.082161	1
Q9BW30	115	K	Tubulin polymerization-promoting protein family member 3 OS=Homo sapiens OX=9606 GN=TPPP3 PE=1 SV=1	TPPP3	0.000500963	103.87	EPANVGVTK(1)AK	2	0.062816	4
P40121	115	K	Macrophage-capping protein OS=Homo sapiens OX=9606 GN=CAPG PE=1 SV=2	CAPG	7.54562e-05	54.199	GLK(1)YQEGGVESAFHK	2	2.2592	1
P37837	115	K	Transaldolase OS=Homo sapiens OX=9606 GN=TALDO1 PE=1 SV=2	TALDO1	0.00820616	81.163	LSFDK(1)DAMVAR	2	-1.6311	2
Q15366	115	K	Poly(rC)-binding protein 2 OS=Homo sapiens OX=9606 GN=PCBP2 PE=1 SV=1	PCBP2	4.37914e-24	142.03	LVVPASQCGSLIGK(1)GGCK	2	-1.6825	5
Q15365	115	K	Poly(rC)-binding protein 1 OS=Homo sapiens OX=9606 GN=PCBP1 PE=1 SV=2	PCBP1	7.47765e-24	162.16	LVVPATQCGSLIGK(1)GGCK	2	-0.53315	6
P14618	115	K	Pyruvate kinase PKM OS=Homo sapiens OX=9606 GN=PKM PE=1 SV=4	PKM	0.000109225	84.309	PVAVALDTK(1)GPEIR	2	0.92185	3
P07355	115	K	Annexin A2 OS=Homo sapiens OX=9606 GN=ANXA2 PE=1 SV=2	ANXA2	0.00867512	58.508	TPAQYDASELK(1)ASMK	2	1.2555	1
P68133	115	K	Actin, alpha skeletal muscle OS=Homo sapiens OX=9606 GN=ACTA1 PE=1 SV=1	ACTA1	1.64553e-05	70.598	VAPEEHPTLLTEAPLNPK(1)ANR	3	0.98087	1
Q71UI9	116	K	Histone H2A.V OS=Homo sapiens OX=9606 GN=H2AZ2 PE=1 SV=3	H2AZ2	1.02138e-05	88.796	ATIAGGGVIPHIHK(1)SLIGK	3	-1.1241	5
P67936	116	K	Tropomyosin alpha-4 chain OS=Homo sapiens OX=9606 GN=TPM4 PE=1 SV=3	TPM4	0.0018001	84.309	EAK(1)HIAEEADR	2	-2.2672	5
P23284	116	K	Peptidyl-prolyl cis-trans isomerase B OS=Homo sapiens OX=9606 GN=PPIB PE=1 SV=2	PPIB	0.0057489	88.24	GDGTGGK(1)SIYGER	2	0.24343	2
Q6NZI2	116	K	Caveolae-associated protein 1 OS=Homo sapiens OX=9606 GN=CAVIN1 PE=1 SV=1	CAVIN1	8.91216e-05	152.31	K(1)VSVNVK	2	-1.5882	2
P61916	116	K	NPC intracellular cholesterol transporter 2 OS=Homo sapiens OX=9606 GN=NPC2 PE=1 SV=1	NPC2	0.00344475	57.293	LPVK(1)SEYPSIK	2	-0.38079	1
P35998	116	K	26S proteasome regulatory subunit 7 OS=Homo sapiens OX=9606 GN=PSMC2 PE=1 SV=3	PSMC2	0.00106676	84.368	YIINVK(1)QFAK	2	-0.7308	3
P04406	117	K	Glyceraldehyde-3-phosphate dehydrogenase OS=Homo sapiens OX=9606 GN=GAPDH PE=1 SV=3	GAPDH	0.000959365	96.311	AGAHLQGGAK(1)R	2	-1.1228	1
Q9BW30	117	K	Tubulin polymerization-promoting protein family member 3 OS=Homo sapiens OX=9606 GN=TPPP3 PE=1 SV=1	TPPP3	0.0224869	72.038	AK(1)TGGAVDR	2	-1.4817	1
P62807	117	K	Histone H2B type 1-C/E/F/G/I OS=Homo sapiens OX=9606 GN=H2BC10 PE=1 SV=4	H2BC10	5.26452e-24	180.81	HAVSEGTK(1)AVTK	2	1.5619	10
P51991	118	K	Heterogeneous nuclear ribonucleoprotein A3 OS=Homo sapiens OX=9606 GN=HNRNPA3 PE=1 SV=2	HNRNPA3	0.000438363	78.043	EDSVK(1)PGAHLTVK	2	-1.8714	1
P40925	118	K	Malate dehydrogenase, cytoplasmic OS=Homo sapiens OX=9606 GN=MDH1 PE=1 SV=4	MDH1	0.0192483	62.271	SQGAALDK(1)YAK	2	2.2538	1
P16949	119	K	Stathmin OS=Homo sapiens OX=9606 GN=STMN1 PE=1 SV=3	STMN1	0.00011512	79.311	EAQMAAK(1)LER	2	1.2135	2
P82979	119	K	SAP domain-containing ribonucleoprotein OS=Homo sapiens OX=9606 GN=SARNP PE=1 SV=3	SARNP	0.0109901	56.202	FNVPVSLESK(1)K	2	-0.2211	1
P07585	119	K	Decorin OS=Homo sapiens OX=9606 GN=DCN PE=1 SV=1	DCN	0.000257688	69.327	ISK(1)VSPGAFTPLVK	2	-1.8708	2
Q16204	119	K	Coiled-coil domain-containing protein 6 OS=Homo sapiens OX=9606 GN=CCDC6 PE=1 SV=2	CCDC6	0.00550925	80.294	K(1)IQALQK	2	-1.1944	1
Q93077	119	K	Histone H2A type 1-C OS=Homo sapiens OX=9606 GN=H2AC6 PE=1 SV=3	H2AC6	1.30657e-21	153.05	VTIAQGGVLPNIQAVLLPK(1)K	2	1.7229	3
P02647	120	K	Apolipoprotein A-I OS=Homo sapiens OX=9606 GN=APOA1 PE=1 SV=1	APOA1	0.00139775	87.942	AK(1)VQPYLDDFQK	2	-0.65129	1
P12110	120	K	Collagen alpha-2(VI) chain OS=Homo sapiens OX=9606 GN=COL6A2 PE=1 SV=4	COL6A2	8.83098e-19	181.87	ASFIK(1)NLQGISSFR	2	2.4399	4
P21333	120	K	Filamin-A OS=Homo sapiens OX=9606 GN=FLNA PE=1 SV=4	FLNA	0.000800276	83.775	ESIK(1)LVSIDSK	2	0.7496	5
P08670	120	K	Vimentin OS=Homo sapiens OX=9606 GN=VIM PE=1 SV=4	VIM	0.00796939	72.038	FANYIDK(1)VR	2	-0.29693	1
P61964	120	K	WD repeat-containing protein 5 OS=Homo sapiens OX=9606 GN=WDR5 PE=1 SV=1	WDR5	0.0150436	51.864	IWDVSSGK(1)CLK	2	-10.795	2
P16104	120	K	Histone H2AX OS=Homo sapiens OX=9606 GN=H2AX PE=1 SV=2	H2AX	0.00016698	108.3	K(1)TSATVGPK	2	0.12715	3
P23527	121	K	Histone H2B type 1-O OS=Homo sapiens OX=9606 GN=H2BC17 PE=1 SV=3	H2BC17	0.0058729	108.3	AVTK(1)YTSSK	2	-0.34953	1
Q92841	121	K	Probable ATP-dependent RNA helicase DDX17 OS=Homo sapiens OX=9606 GN=DDX17 PE=1 SV=2	DDX17	0.000777385	126.82	K(1)WDLSELPK	2	0.47087	8
P23528	121	K	Cofilin-1 OS=Homo sapiens OX=9606 GN=CFL1 PE=1 SV=3	CFL1	0.00061577	120.33	MIYASSK(1)DAIK	2	-0.68551	3
P02042	121	K	Hemoglobin subunit delta OS=Homo sapiens OX=9606 GN=HBD PE=1 SV=2	HBD	9.10482e-06	84.102	NFGK(1)EFTPQMQAAYQK	2	-0.34408	1
P12109	121	K	Collagen alpha-1(VI) chain OS=Homo sapiens OX=9606 GN=COL6A1 PE=1 SV=3	COL6A1	2.18229e-10	143.39	SSVDAVK(1)YFGK	2	0.88597	5
O43707	122	K	Alpha-actinin-4 OS=Homo sapiens OX=9606 GN=ACTN4 PE=1 SV=2	ACTN4	0.0127606	57.888	ALDFIASK(1)GVK	2	0.097044	3
P04179	122	K	Superoxide dismutase [Mn], mitochondrial OS=Homo sapiens OX=9606 GN=SOD2 PE=1 SV=3	SOD2	0.000956036	105.81	GELLEAIK(1)R	2	-4.2277	3
P16220	122	K	Cyclic AMP-responsive element-binding protein 1 OS=Homo sapiens OX=9606 GN=CREB1 PE=1 SV=3	CREB1	3.54321e-20	172.92	K(1)ILNDLSSDAPGVPR	2	0.33636	2
P27348	122	K	14-3-3 protein theta OS=Homo sapiens OX=9606 GN=YWHAQ PE=1 SV=1	YWHAQ	0.0091986	100.67	MK(1)GDYFR	2	-0.075434	2
P63104	122	K	14-3-3 protein zeta/delta OS=Homo sapiens OX=9606 GN=YWHAZ PE=1 SV=1	YWHAZ	0.004578	104.76	MK(1)GDYYR	2	-0.39837	2
P09012	122	K	U1 small nuclear ribonucleoprotein A OS=Homo sapiens OX=9606 GN=SNRPA PE=1 SV=3	SNRPA	0.00241739	81.163	SQETPATK(1)K	2	-1.912	2
Q6NZI2	122	K	Caveolae-associated protein 1 OS=Homo sapiens OX=9606 GN=CAVIN1 PE=1 SV=1	CAVIN1	0.00119377	114.64	VSVNVK(1)TVR	2	-1.7516	2
P14317	123	K	Hematopoietic lineage cell-specific protein OS=Homo sapiens OX=9606 GN=HCLS1 PE=1 SV=3	HCLS1	0.00556847	56.202	GFGGK(1)YGVER	2	-0.25156	2
O75367	123	K	Core histone macro-H2A.1 OS=Homo sapiens OX=9606 GN=MACROH2A1 PE=1 SV=4	MACROH2A1	0.0012031	103.76	GK(1)LEAIITPPPAK	2	-1.7945	1
P02545	123	K	Prelamin-A/C OS=Homo sapiens OX=9606 GN=LMNA PE=1 SV=1	LMNA	0.00736757	72.365	K(1)EGDLIAAQAR	2	-0.76637	1
O00233	123	K	26S proteasome non-ATPase regulatory subunit 9 OS=Homo sapiens OX=9606 GN=PSMD9 PE=1 SV=3	PSMD9	5.67804e-08	139.78	K(1)LGQSESQGPPR	2	1.47	2
Q03252	123	K	Lamin-B2 OS=Homo sapiens OX=9606 GN=LMNB2 PE=1 SV=4	LMNB2	1.87622e-06	133.68	LQIEIGK(1)LR	2	-0.32117	3
Q15056	123	K	Eukaryotic translation initiation factor 4H OS=Homo sapiens OX=9606 GN=EIF4H PE=1 SV=5	EIF4H	9.82042e-05	143.39	QDK(1)GGFGFR	2	2.2505	3
P00441	123	K	Superoxide dismutase [Cu-Zn] OS=Homo sapiens OX=9606 GN=SOD1 PE=1 SV=2	SOD1	0.00426301	54.199	TLVVHEK(1)ADDLGK	2	-1.7373	1
Q71DI3	123	K	Histone H3.2 OS=Homo sapiens OX=9606 GN=H3C13 PE=1 SV=3	H3C13	1.4431e-07	165.39	VTIMPK(1)DIQLAR	2	-0.90276	14
Q14247	124	K	Src substrate cortactin OS=Homo sapiens OX=9606 GN=CTTN PE=1 SV=2	CTTN	0.000474743	94.791	GFGGK(1)FGVQMDR	2	1.7068	2
P06576	124	K	ATP synthase subunit beta, mitochondrial OS=Homo sapiens OX=9606 GN=ATP5F1B PE=1 SV=3	ATP5F1B	0.000264326	103.69	GQK(1)VLDSGAPIK	2	-0.20901	6
P22392	124	K	Nucleoside diphosphate kinase B OS=Homo sapiens OX=9606 GN=NME2 PE=1 SV=1	NME2	0.00430605	57.042	NIIHGSDSVK(1)SAEK	2	-0.33709	1
P62424	125	K	60S ribosomal protein L7a OS=Homo sapiens OX=9606 GN=RPL7A PE=1 SV=2	RPL7A	0.00258457	99.34	AAGK(1)GDVPTK	2	0.96638	4
P17661	125	K	Desmin OS=Homo sapiens OX=9606 GN=DES PE=1 SV=3	DES	0.0202295	43.734	FANYIEK(1)VR	2	1.4729	1
P19338	125	K	Nucleolin OS=Homo sapiens OX=9606 GN=NCL PE=1 SV=3	NCL	0.0193086	65.313	K(1)GAAIPAK	2	-1.2475	1
P62937	125	K	Peptidyl-prolyl cis-trans isomerase A OS=Homo sapiens OX=9606 GN=PPIA PE=1 SV=2	PPIA	0.000787809	94.791	TEWLDGK(1)HVVFGK	2	2.7083	3
Q13228	125	K	Methanethiol oxidase OS=Homo sapiens OX=9606 GN=SELENBP1 PE=1 SV=2	SELENBP1	0.033163	44.82	VIEPK(1)DIHAK	2	1.165	1
P12109	125	K	Collagen alpha-1(VI) chain OS=Homo sapiens OX=9606 GN=COL6A1 PE=1 SV=3	COL6A1	9.5091e-06	117.45	YFGK(1)GTYTDCAIK	2	-1.4324	5
P06733	126	K	Alpha-enolase OS=Homo sapiens OX=9606 GN=ENO1 PE=1 SV=2	ENO1	0.0024442	72.922	AGAVEK(1)GVPLYR	2	-1.6055	1
P51991	126	K	Heterogeneous nuclear ribonucleoprotein A3 OS=Homo sapiens OX=9606 GN=HNRNPA3 PE=1 SV=2	HNRNPA3	0.00674223	69.641	EDSVKPGAHLTVK(1)K	2	0.4699	1
P07737	126	K	Profilin-1 OS=Homo sapiens OX=9606 GN=PFN1 PE=1 SV=2	PFN1	0.00168163	105.36	EGVHGGLINK(1)K	2	0.12136	1
Q12931	126	K	Heat shock protein 75 kDa, mitochondrial OS=Homo sapiens OX=9606 GN=TRAP1 PE=1 SV=3	TRAP1	0.000268682	58.313	ELISNASDALEK(1)LR	2	-1.6879	1
Q13442	126	K	28 kDa heat- and acid-stable phosphoprotein OS=Homo sapiens OX=9606 GN=PDAP1 PE=1 SV=1	PDAP1	0.015508	47.349	YMK(1)MHLAGK	2	1.7275	1
P07737	127	K	Profilin-1 OS=Homo sapiens OX=9606 GN=PFN1 PE=1 SV=2	PFN1	0.00211616	96.957	K(1)CYEMASHLR	2	-0.761	1
P07339	127	K	Cathepsin D OS=Homo sapiens OX=9606 GN=CTSD PE=1 SV=1	CTSD	0.000457874	90.142	YNSDK(1)SSTYVK	2	3.9198	1
P40121	127	K	Macrophage-capping protein OS=Homo sapiens OX=9606 GN=CAPG PE=1 SV=2	CAPG	0.000169493	43.767	YQEGGVESAFHK(1)TSTGAPAAIK	3	-0.054226	1
P15153	128	K	Ras-related C3 botulinum toxin substrate 2 OS=Homo sapiens OX=9606 GN=RAC2 PE=1 SV=1	RAC2	0.0233866	62.271	DDKDTIEK(1)LK	2	0.5993	1
O60664	128	K	Perilipin-3 OS=Homo sapiens OX=9606 GN=PLIN3 PE=1 SV=3	PLIN3	1.28111e-26	142.32	ELVSSK(1)VSGAQEMVSSAK	2	1.063	2
P62241	128	K	40S ribosomal protein S8 OS=Homo sapiens OX=9606 GN=RPS8 PE=1 SV=2	RPS8	0.00138696	61.194	GAK(1)LTPEEEEILNK	2	-0.01	1
Q09666	128	K	Neuroblast differentiation-associated protein AHNAK OS=Homo sapiens OX=9606 GN=AHNAK PE=1 SV=2	AHNAK	9.08342e-05	129.56	IYTTK(1)IKPR	2	-0.09526	1
Q9HAN9	128	K	Nicotinamide/nicotinic acid mononucleotide adenylyltransferase 1 OS=Homo sapiens OX=9606 GN=NMNAT1 PE=1 SV=1	NMNAT1	0.0045319	48.785	K(1)WTETQDSSQK	2	-0.48944	1
P16104	128	K	Histone H2AX OS=Homo sapiens OX=9606 GN=H2AX PE=1 SV=2	H2AX	0.000122548	83.061	KTSATVGPK(1)APSGGK	2	-0.4432	1
P11142	128	K	Heat shock cognate 71 kDa protein OS=Homo sapiens OX=9606 GN=HSPA8 PE=1 SV=1	HSPA8	0.000630755	88.24	MK(1)EIAEAYLGK	2	0.14992	5
O43813	128	K	Glutathione S-transferase LANCL1 OS=Homo sapiens OX=9606 GN=LANCL1 PE=1 SV=1	LANCL1	0.000951827	71.219	MNNEK(1)QAEDCITR	2	-0.72892	2
Q16666	128	K	Gamma-interferon-inducible protein 16 OS=Homo sapiens OX=9606 GN=IFI16 PE=1 SV=3	IFI16	0.000139949	117.99	TEGAEATPGAQK(1)R	2	-0.41391	1
P16104	128	K	Histone H2AX OS=Homo sapiens OX=9606 GN=H2AX PE=1 SV=2	H2AX	0.000959029	92.445	TSATVGPK(1)APSGGK	2	0.091273	4
P61224	128	K	Ras-related protein Rap-1b OS=Homo sapiens OX=9606 GN=RAP1B PE=1 SV=1	RAP1B	8.91535e-06	112.93	VVGK(1)EQGQNLAR	2	-0.93884	2
Q14847	128	K	LIM and SH3 domain protein 1 OS=Homo sapiens OX=9606 GN=LASP1 PE=1 SV=2	LASP1	0.00022769	88.181	YHEEFEK(1)SR	2	-0.66619	2
Q14108	129	K	Lysosome membrane protein 2 OS=Homo sapiens OX=9606 GN=SCARB2 PE=1 SV=2	SCARB2	9.27774e-05	86.838	DQSVGDPK(1)IDLIR	2	1.3084	4
P24534	129	K	Elongation factor 1-beta OS=Homo sapiens OX=9606 GN=EEF1B2 PE=1 SV=3	EEF1B2	0.0215929	58.286	LAQYESK(1)K	2	-1.3565	2
Q15819	129	K	Ubiquitin-conjugating enzyme E2 variant 2 OS=Homo sapiens OX=9606 GN=UBE2V2 PE=1 SV=4	UBE2V2	0.0243075	49.96	LMMSK(1)ENMK	2	-0.19759	2
P54851	129	K	Epithelial membrane protein 2 OS=Homo sapiens OX=9606 GN=EMP2 PE=1 SV=1	EMP2	0.00359768	86.205	NAK(1)FYPVTR	2	-1.1085	5
P30101	129	K	Protein disulfide-isomerase A3 OS=Homo sapiens OX=9606 GN=PDIA3 PE=1 SV=4	PDIA3	0.000339502	104.39	TADGIVSHLK(1)K	2	-0.14675	5
P04179	130	K	Superoxide dismutase [Mn], mitochondrial OS=Homo sapiens OX=9606 GN=SOD2 PE=1 SV=3	SOD2	0.0131698	74.486	DFGSFDK(1)FK	2	2.1245	3
Q9NVT9	130	K	Armadillo repeat-containing protein 1 OS=Homo sapiens OX=9606 GN=ARMC1 PE=1 SV=1	ARMC1	0.000269059	113.46	K(1)AQFFLGTTNK	2	0.15405	1
P30101	130	K	Protein disulfide-isomerase A3 OS=Homo sapiens OX=9606 GN=PDIA3 PE=1 SV=4	PDIA3	0.00127586	101.82	K(1)QAGPASVPLR	2	-0.49903	3
Q9NVT9	130	K	Armadillo repeat-containing protein 1 OS=Homo sapiens OX=9606 GN=ARMC1 PE=1 SV=1	COMMD8	0.03077	43.306	LALSSDK(1)IAALR	2	1.8925	1
P07585	130	K	Decorin OS=Homo sapiens OX=9606 GN=DCN PE=1 SV=1	DCN	0.0073575	55.578	VSPGAFTPLVK(1)LER	2	0.47045	2
Q99497	130	K	Parkinson disease protein 7 OS=Homo sapiens OX=9606 GN=PARK7 PE=1 SV=2	PARK7	0.00478376	50.297	VTTHPLAK(1)DK	2	-2.1952	1
P00558	131	K	Phosphoglycerate kinase 1 OS=Homo sapiens OX=9606 GN=PGK1 PE=1 SV=3	PGK1	0.0030044	109.88	FHVEEEGK(1)GK	2	-0.76691	1
P62937	131	K	Peptidyl-prolyl cis-trans isomerase A OS=Homo sapiens OX=9606 GN=PPIA PE=1 SV=2	PPIA	0.00252624	88.35	HVVFGK(1)VK	2	-0.51921	6
P02647	131	K	Apolipoprotein A-I OS=Homo sapiens OX=9606 GN=APOA1 PE=1 SV=1	APOA1	0.00464319	41.796	K(1)WQEEMELYR	2	1.1209	1
Q9NX46	131	K	ADP-ribose glycohydrolase ARH3 OS=Homo sapiens OX=9606 GN=ADPRS PE=1 SV=1	ADPRS	0.0395396	60.001	LLNPK(1)CR	2	-0.3753	1
Q9NX46	131	K	ADP-ribosylhydrolase ARH3 OS=Homo sapiens OX=9606 GN=ADPRS PE=1 SV=1	BCLAF1	0.000639296	83.358	NTEEEGLK(1)YK	2	-1.9922	1
P01857	131	K	Immunoglobulin heavy constant gamma 1 OS=Homo sapiens OX=9606 GN=IGHG1 PE=1 SV=1	IGHG1	0.000827376	114.39	PK(1)DTLMISR	2	-0.26022	5
P21810	132	K	Biglycan OS=Homo sapiens OX=9606 GN=BGN PE=1 SV=2	BGN	0.000881742	97.277	IHEK(1)AFSPLR	2	-0.80957	7
P62820	132	K	Ras-related protein Rab-1A OS=Homo sapiens OX=9606 GN=RAB1A PE=1 SV=3	RAB1A	0.00579205	67.881	K(1)VVDYTTAK	2	1.2466	1
P52943	132	K	Cysteine-rich protein 2 OS=Homo sapiens OX=9606 GN=CRIP2 PE=1 SV=1	CRIP2	0.0227187	75.243	K(1)VYFAEK	2	0.20335	2
Q9NX08	132	K	COMM domain-containing protein 8 OS=Homo sapiens OX=9606 GN=COMMD8 PE=1 SV=1	COMMD8	0.03077	43.306	LALSSDK(1)IAALR	2	1.8925	1
Q9NX08	132	K	COMM domain-containing protein 8 OS=Homo sapiens OX=9606 GN=COMMD8 PE=1 SV=1	BCLAF1	0.00258555	85.622	LK(1)ETGYVVER	2	0.91703	2
Q13442	132	K	28 kDa heat- and acid-stable phosphoprotein OS=Homo sapiens OX=9606 GN=PDAP1 PE=1 SV=1	PDAP1	5.04813e-07	108.93	MHLAGK(1)TEQAK	2	-0.83568	3
P14317	133	K	Hematopoietic lineage cell-specific protein OS=Homo sapiens OX=9606 GN=HCLS1 PE=1 SV=3	HCLS1	0.00264174	77.358	ADK(1)SAVGFDYK	2	1.3943	1
Q03252	133	K	Lamin-B2 OS=Homo sapiens OX=9606 GN=LMNB2 PE=1 SV=4	LMNB2	0.00156552	99.34	AELDEVNK(1)SAK	2	-1.5861	2
P10809	133	K	60 kDa heat shock protein, mitochondrial OS=Homo sapiens OX=9606 GN=HSPD1 PE=1 SV=2	HSPD1	0.000975653	90.306	ISK(1)GANPVEIR	2	-0.75874	5
P62937	133	K	Peptidyl-prolyl cis-trans isomerase A OS=Homo sapiens OX=9606 GN=PPIA PE=1 SV=2	PPIA	1.3148e-05	126.21	VK(1)EGMNIVEAMER	2	0.42492	4
P06576	133	K	ATP synthase subunit beta, mitochondrial OS=Homo sapiens OX=9606 GN=ATP5F1B PE=1 SV=3	ATP5F1B	0.0251863	45.17	VLDSGAPIK(1)IPVGPETLGR	2	6.7656	1
P52272	134	K	Heterogeneous nuclear ribonucleoprotein M OS=Homo sapiens OX=9606 GN=HNRNPM PE=1 SV=3	HNRNPM	6.20293e-05	91.245	AAEVLNK(1)HSLSGR	2	0.18887	1
P62826	134	K	GTP-binding nuclear protein Ran OS=Homo sapiens OX=9606 GN=RAN PE=1 SV=3	RAN	3.2825e-09	164.53	AK(1)SIVFHR	2	-0.035015	5
P12109	134	K	Collagen alpha-1(VI) chain OS=Homo sapiens OX=9606 GN=COL6A1 PE=1 SV=3	COL6A1	3.97272e-07	146.27	GTYTDCAIK(1)K	2	-3.1799	6
O75367	134	K	Core histone macro-H2A.1 OS=Homo sapiens OX=9606 GN=MACROH2A1 PE=1 SV=4	MACROH2A1	0.028663	54.584	LEAIITPPPAK(1)K	2	-0.31148	1
Q09666	134	K	Neuroblast differentiation-associated protein AHNAK OS=Homo sapiens OX=9606 GN=AHNAK PE=1 SV=2	AHNAK	1.59416e-22	128.28	LK(1)SEDGVEGDLGETQSR	2	-1.1347	3
P14618	135	K	Pyruvate kinase PKM OS=Homo sapiens OX=9606 GN=PKM PE=1 SV=4	PKM	0.00159735	90.263	GSGTAEVELK(1)K	2	0.23111	3
Q8WUM0	135	K	Nuclear pore complex protein Nup133 OS=Homo sapiens OX=9606 GN=NUP133 PE=1 SV=2	NUP133	3.63342e-07	121.96	IALSPITK(1)LSVCK	2	-2.0346	3
P02545	135	K	Prelamin-A/C OS=Homo sapiens OX=9606 GN=LMNA PE=1 SV=1	LMNA	1.3034e-31	211.84	LK(1)DLEALLNSK	2	0.30381	6
Q58FF3	136	K	Putative endoplasmin-like protein OS=Homo sapiens OX=9606 GN=HSP90B2P PE=5 SV=1	HSP90B2P	8.91535e-06	112.93	IADEK(1)YNDTFWK	2	1.6983	12
P39900	136	K	Macrophage metalloelastase OS=Homo sapiens OX=9606 GN=MMP12 PE=1 SV=1	MMP12	1.00277e-12	136.06	K(1)AFQVWSNVTPLK	2	1.5243	1
Q02543	136	K	60S ribosomal protein L18a OS=Homo sapiens OX=9606 GN=RPL18A PE=1 SV=2	RPL18A	0.0030977	69.915	VEEIAASK(1)CR	2	-0.6926	1
P26599	137	K	Polypyrimidine tract-binding protein 1 OS=Homo sapiens OX=9606 GN=PTBP1 PE=1 SV=1	PTBP1	0.000918087	96.957	ELK(1)TDSSPNQAR	2	-0.80834	1
P42765	137	K	3-ketoacyl-CoA thiolase, mitochondrial OS=Homo sapiens OX=9606 GN=ACAA2 PE=1 SV=2	ACAA2	0.0033029	85.622	FGTK(1)LGSDIK	2	-0.92877	2
O95218	137	K	Zinc finger Ran-binding domain-containing protein 2 OS=Homo sapiens OX=9606 GN=ZRANB2 PE=1 SV=2	ZRANB2	0.00618119	65.933	GK(1)AVGPASILK	2	0.31295	1
Q6NZI2	137	K	Caveolae-associated protein 1 OS=Homo sapiens OX=9606 GN=CAVIN1 PE=1 SV=1	CAVIN1	0.000334141	83.775	K(1)LEVNEAELLR	2	-1.6156	3
P35914	137	K	Hydroxymethylglutaryl-CoA lyase, mitochondrial OS=Homo sapiens OX=9606 GN=HMGCL PE=1 SV=2	HMGCL	0.00207237	66.953	K(1)NINCSIEESFQR	2	4.4703	1
O94906	137	K	Pre-mRNA-processing factor 6 OS=Homo sapiens OX=9606 GN=PRPF6 PE=1 SV=1	PRPF6	0.0051063	85.622	PK(1)IQQQFSDLK	2	-1.9012	1
Q13442	137	K	28 kDa heat- and acid-stable phosphoprotein OS=Homo sapiens OX=9606 GN=PDAP1 PE=1 SV=1	PDAP1	0.053125	57.888	TEQAK(1)ADLAR	2	0.49468	1
P40121	137	K	Macrophage-capping protein OS=Homo sapiens OX=9606 GN=CAPG PE=1 SV=2	CAPG	0.0125032	76.605	TSTGAPAAIK(1)K	2	0.11186	2
P21291	137	K	Cysteine and glycine-rich protein 1 OS=Homo sapiens OX=9606 GN=CSRP1 PE=1 SV=3	CSRP1	0.00581728	76.572	VIGAGK(1)SWHK	2	-3.0656	3
P55327	138	K	Tumor protein D52 OS=Homo sapiens OX=9606 GN=TPD52 PE=1 SV=2	TPD52	0.00220275	78.043	K(1)TSETLSQAGQK	2	-2.4219	1
P07585	138	K	Decorin OS=Homo sapiens OX=9606 GN=DCN PE=1 SV=1	DCN	0.000883878	121.31	LYLSK(1)NQLK	2	-2.1517	3
P52943	138	K	Cysteine-rich protein 2 OS=Homo sapiens OX=9606 GN=CRIP2 PE=1 SV=1	CRIP2	0.000484541	99.34	VYFAEK(1)VTSLGK	2	-1.4753	1
P63104	138	K	14-3-3 protein zeta/delta OS=Homo sapiens OX=9606 GN=YWHAZ PE=1 SV=1	YWHAZ	0.000120679	113.46	YLAEVAAGDDK(1)K	2	-1.3104	10
P08670	139	K	Vimentin OS=Homo sapiens OX=9606 GN=VIM PE=1 SV=4	VIM	8.26112e-22	166.65	ILLAELEQLK(1)GQGK	2	-0.64501	1
P46783	139	K	40S ribosomal protein S10 OS=Homo sapiens OX=9606 GN=RPS10 PE=1 SV=1	RPS10	2.19104e-06	86.135	K(1)AEAGAGSATEFQFR	2	0.14341	1
Q15274	139	K	Nicotinate-nucleotide pyrophosphorylase [carboxylating] OS=Homo sapiens OX=9606 GN=QPRT PE=1 SV=3	QPRT	0.0157826	66.087	K(1)TTPGFR	2	-3.3803	1
P26038	139	K	Moesin OS=Homo sapiens OX=9606 GN=MSN PE=1 SV=3	MSN	0.0155641	60.547	YGDFNK(1)EVHK	2	1.2606	1
P69905	140	K	Hemoglobin subunit alpha OS=Homo sapiens OX=9606 GN=HBA2 PE=1 SV=2	HBA2	2.47762e-09	136.94	FLASVSTVLTSK(1)YR	2	0.93125	1
Q96C90	140	K	Protein phosphatase 1 regulatory subunit 14B OS=Homo sapiens OX=9606 GN=PPP1R14B PE=1 SV=3	PPP1R14B	0.00985475	59.645	GMQK(1)LSTPQK	2	-2.8626	1
Q99733	140	K	Nucleosome assembly protein 1-like 4 OS=Homo sapiens OX=9606 GN=NAP1L4 PE=1 SV=1	NAP1L4	0.000405131	119.07	SK(1)VVVTEK	2	0.76958	4
P31947	140	K	14-3-3 protein sigma OS=Homo sapiens OX=9606 GN=SFN PE=1 SV=1	SFN	0.00296771	62.271	YLAEVATGDDK(1)K	2	2.9801	2
Q05315	141	K	Galectin-10 OS=Homo sapiens OX=9606 GN=CLC PE=1 SV=3	CLC	0.00102047	78.178	FNVSYLK(1)R	2	0.013106	1
P52565	141	K	Rho GDP-dissociation inhibitor 1 OS=Homo sapiens OX=9606 GN=ARHGDIA PE=1 SV=3	ARHGDIA	0.000144363	65.173	IDK(1)TDYMVGSYGPR	2	1.2144	1
P06748	141	K	Nucleophosmin OS=Homo sapiens OX=9606 GN=NPM1 PE=1 SV=2	NPM1	4.481e-05	126.2	LLSISGK(1)R	2	2.7377	4
P30041	141	K	Peroxiredoxin-6 OS=Homo sapiens OX=9606 GN=PRDX6 PE=1 SV=3	PRDX6	0.00248232	62.969	VVFVFGPDK(1)K	2	-0.83853	1
P60174	142	K	Triosephosphate isomerase OS=Homo sapiens OX=9606 GN=TPI1 PE=1 SV=4	TPI1	0.00138696	68.548	EAGITEK(1)VVFEQTK	2	-1.1202	1
P62258	142	K	14-3-3 protein epsilon OS=Homo sapiens OX=9606 GN=YWHAE PE=1 SV=1	YWHAE	0.00472708	66.953	K(1)EAAENSLVAYK	2	-3.4892	1
P62826	142	K	GTP-binding nuclear protein Ran OS=Homo sapiens OX=9606 GN=RAN PE=1 SV=3	RAN	7.94622e-07	159.11	K(1)NLQYYDISAK	2	0.22414	6
Q96T60	142	K	Bifunctional polynucleotide phosphatase/kinase OS=Homo sapiens OX=9606 GN=PNKP PE=1 SV=1	PNKP	0.00233832	97.175	K(1)SNPGWENLEK	2	-3.5813	2
P07585	142	K	Decorin OS=Homo sapiens OX=9606 GN=DCN PE=1 SV=1	DCN	0.0101107	65.404	NQLK(1)ELPEK	2	0.50664	1
P61981	142	K	14-3-3 protein gamma OS=Homo sapiens OX=9606 GN=YWHAG PE=1 SV=2	YWHAG	0.000774974	101.82	YLAEVATGEK(1)R	2	0.31853	6
P09622	143	K	Dihydrolipoyl dehydrogenase, mitochondrial OS=Homo sapiens OX=9606 GN=DLD PE=1 SV=2	DLD	4.27418e-06	113.46	ALTGGIAHLFK(1)QNK	2	0.17965	3
P26038	143	K	Moesin OS=Homo sapiens OX=9606 GN=MSN PE=1 SV=3	MSN	0.0338563	44.82	EVHK(1)SGYLAGDK	2	-1.4325	1
Q15170	143	K	Transcription elongation factor A protein-like 1 OS=Homo sapiens OX=9606 GN=TCEAL1 PE=1 SV=3	TCEAL1	0.00348956	79.809	NK(1)LMIMHWK	2	-1.4761	1
P49755	143	K	Transmembrane emp24 domain-containing protein 10 OS=Homo sapiens OX=9606 GN=TMED10 PE=1 SV=2	TMED10	0.0177063	54.27	VEK(0.995)LK(0.005)PLEVELR	2	-1.1495	1
Q9UJU6	144	K	Drebrin-like protein OS=Homo sapiens OX=9606 GN=DBNL PE=1 SV=1	DBNL	0.000601299	76.563	ASGANYSFHK(1)ESGR	2	2.1398	1
Q9UJU6	144	K	Drebrin-like protein OS=Homo sapiens OX=9606 GN=DBNL PE=1 SV=1	WBP11	0.0100781	76.572	ENK(1)GATAAPQR	2	0.053057	1
P23528	144	K	Cofilin-1 OS=Homo sapiens OX=9606 GN=CFL1 PE=1 SV=3	CFL1	0.0110575	40.224	HELQANCYEEVK(1)DR	2	0.16576	1
P02792	144	K	Ferritin light chain OS=Homo sapiens OX=9606 GN=FTL PE=1 SV=2	FTL	0.00116941	101.48	K(1)MGDHLTNLHR	3	0.48316	3
P30041	144	K	Peroxiredoxin-6 OS=Homo sapiens OX=9606 GN=PRDX6 PE=1 SV=3	PRDX6	0.00105187	79.889	LK(1)LSILYPATTGR	2	-1.8589	2
Q14247	144	K	Src substrate cortactin OS=Homo sapiens OX=9606 GN=CTTN PE=1 SV=2	CTTN	5.6951e-10	104	VDQSAVGFEYQGK(1)TEK	2	0.62352	3
P52943	144	K	Cysteine-rich protein 2 OS=Homo sapiens OX=9606 GN=CRIP2 PE=1 SV=1	CRIP2	0.000442143	107.08	VTSLGK(1)DWHR	2	1.0297	4
P29401	144	K	Transketolase OS=Homo sapiens OX=9606 GN=TKT PE=1 SV=3	TKT	0.0456909	56.014	YFDK(1)ASYR	2	-0.77206	1
Q6NXS1	145	K	Protein phosphatase inhibitor 2 family member B OS=Homo sapiens OX=9606 GN=PPP1R2B PE=1 SV=2	PPP1R2B	0.0124716	66.664	K(1)LHYNEGLNIK	2	0.10995	1
P68871	145	K	Hemoglobin subunit beta OS=Homo sapiens OX=9606 GN=HBB PE=1 SV=2	HBB	3.56637e-47	213.45	VVAGVANALAHK(1)YH	2	1.3472	14
Q08211	146	K	ATP-dependent RNA helicase A OS=Homo sapiens OX=9606 GN=DHX9 PE=1 SV=4	DHX9	0.00156518	85.716	GANLK(1)DYYSR	2	-0.037832	3
Q99733	146	K	Nucleosome assembly protein 1-like 4 OS=Homo sapiens OX=9606 GN=NAP1L4 PE=1 SV=1	NAP1L4	1.31288e-15	137.58	VVVTEK(1)AAATAEEPDPK	2	-0.68215	3
P02794	147	K	Ferritin heavy chain OS=Homo sapiens OX=9606 GN=FTH1 PE=1 SV=2	FTH1	0.000576546	84.102	AIK(1)ELGDHVTNLR	2	1.0142	2
P04075	147	K	Fructose-bisphosphate aldolase A OS=Homo sapiens OX=9606 GN=ALDOA PE=1 SV=2	ALDOA	1.78774e-06	194.22	DGADFAK(1)WR	2	-0.063921	4
O95292	147	K	Vesicle-associated membrane protein-associated protein B/C OS=Homo sapiens OX=9606 GN=VAPB PE=1 SV=3	VAPB	1.22602e-05	94.507	IISTTASK(1)TETPIVSK	2	1.7113	1
P05141	147	K	ADP/ATP translocase 2 OS=Homo sapiens OX=9606 GN=SLC25A5 PE=1 SV=7	SLC25A5	0.000155074	131.54	LAADVGK(1)AGAER	2	-0.89967	6
P12235	147	K	ADP/ATP translocase 1 OS=Homo sapiens OX=9606 GN=SLC25A4 PE=1 SV=4	SLC25A4	0.00789505	48.785	LAADVGK(1)GAAQR	2	-0.37458	1
P12236	147	K	ADP/ATP translocase 3 OS=Homo sapiens OX=9606 GN=SLC25A6 PE=1 SV=4	SLC25A6	0.0265873	65.879	LAADVGK(1)SGTER	2	-0.4982	1
P84157	147	K	Matrix-remodeling-associated protein 7 OS=Homo sapiens OX=9606 GN=MXRA7 PE=1 SV=1	MXRA7	0.0086157	88.201	YSPGK(1)LR	2	-0.093457	5
P12109	148	K	Collagen alpha-1(VI) chain OS=Homo sapiens OX=9606 GN=COL6A1 PE=1 SV=3	COL6A1	5.76373e-41	233.59	GLEQLLVGGSHLK(1)ENK	2	-1.4996	7
Q99497	148	K	Parkinson disease protein 7 OS=Homo sapiens OX=9606 GN=PARK7 PE=1 SV=2	PARK7	0.000594493	86.243	VEK(1)DGLILTSR	2	-1.4384	3
P07355	148	K	Annexin A2 OS=Homo sapiens OX=9606 GN=ANXA2 PE=1 SV=2	ANXA2	0.00583863	89.123	VYK(1)EMYK	2	-0.031888	5
Q9NW64	149	K	Pre-mRNA-splicing factor RBM22 OS=Homo sapiens OX=9606 GN=RBM22 PE=1 SV=1	RBM22	0.000621917	66.664	ATSTSDMLLK(1)LAR	2	-0.34754	2
Q9NW64	149	K	Pre-mRNA-splicing factor RBM22 OS=Homo sapiens OX=9606 GN=RBM22 PE=1 SV=1	THUMPD1	0.0142522	58.286	GK(1)AQYVLAK	2	-0.49666	2
P02760	149	K	Protein AMBP OS=Homo sapiens OX=9606 GN=AMBP PE=1 SV=1	AMBP	9.38799e-06	131.22	HHGPTITAK(1)LYGR	3	-1.8639	2
Q96PK6	149	K	RNA-binding protein 14 OS=Homo sapiens OX=9606 GN=RBM14 PE=1 SV=2	RBM14	0.00442835	47.334	INVELSTK(1)GQK	2	-1.9125	1
P51572	149	K	B-cell receptor-associated protein 31 OS=Homo sapiens OX=9606 GN=BCAP31 PE=1 SV=3	BCAP31	0.0125332	72.365	K(1)YMEENDQLK	2	1.3236	1
Q8IZP2	149	K	Putative protein FAM10A4 OS=Homo sapiens OX=9606 GN=ST13P4 PE=5 SV=1	ST13P4	0.0392053	44.42	LAILYAK(1)R	2	-0.11472	1
P60174	149	K	Triosephosphate isomerase OS=Homo sapiens OX=9606 GN=TPI1 PE=1 SV=4	TPI1	9.62257e-09	130.71	VVFEQTK(1)VIADNVK	2	0.24703	2
P07585	150	K	Decorin OS=Homo sapiens OX=9606 GN=DCN PE=1 SV=1	DCN	0.009587	49.16	MPK(1)TLQELR	2	0.57027	2
P06748	150	K	Nucleophosmin OS=Homo sapiens OX=9606 GN=NPM1 PE=1 SV=2	NPM1	0.00595326	74.849	SAPGGGSK(1)VPQK	2	0.74531	2
Q03252	150	K	Lamin-B2 OS=Homo sapiens OX=9606 GN=LMNB2 PE=1 SV=4	LMNB2	0.000179624	78.932	VK(1)DLESLFHR	2	-1.5083	3
Q13227	151	K	G protein pathway suppressor 2 OS=Homo sapiens OX=9606 GN=GPS2 PE=1 SV=3	GPS2	0.000212114	80.623	AK(1)QMFGPQVLTTR	2	-0.82872	2
P51858	151	K	Hepatoma-derived growth factor OS=Homo sapiens OX=9606 GN=HDGF PE=1 SV=1	HDGF	0.0210467	95.311	EK(0.005)NEK(0.995)GALK	2	-2.0796	1
Q9GZU8	151	K	PSME3-interacting protein OS=Homo sapiens OX=9606 GN=PSME3IP1 PE=1 SV=1	PSME3IP1	8.9693e-06	120.65	FSQAK(1)LLAGAVK	2	0.026673	2
Q15691	151	K	Microtubule-associated protein RP/EB family member 1 OS=Homo sapiens OX=9606 GN=MAPRE1 PE=1 SV=3	MAPRE1	0.0118308	54.27	K(1)PLTSSSAAPQR	2	-3.9865	1
O75915	151	K	PRA1 family protein 3 OS=Homo sapiens OX=9606 GN=ARL6IP5 PE=1 SV=1	ARL6IP5	4.50112e-05	159.11	LENK(1)MEGIGLK	2	-0.63222	4
P26038	151	K	Moesin OS=Homo sapiens OX=9606 GN=MSN PE=1 SV=3	MSN	0.0100234	73.655	SGYLAGDK(1)LLPQR	2	2.4103	2
P09493	152	K	Tropomyosin alpha-1 chain OS=Homo sapiens OX=9606 GN=TPM1 PE=1 SV=2	TPM1	0.0203662	42.061	EAK(1)HIAEDADR	2	-1.0929	1
P07355	152	K	Annexin A2 OS=Homo sapiens OX=9606 GN=ANXA2 PE=1 SV=2	ANXA2	9.30104e-07	154.81	EMYK(1)TDLEK	2	0.27735	7
Q14247	152	K	Src substrate cortactin OS=Homo sapiens OX=9606 GN=CTTN PE=1 SV=2	CTTN	2.91838e-06	108.91	HASQK(1)DYSSGFGGK	2	1.2368	1
P38919	152	K	Eukaryotic initiation factor 4A-III OS=Homo sapiens OX=9606 GN=EIF4A3 PE=1 SV=4	EIF4A3	0.00688929	42.941	K(1)LDYGQHVVAGTPGR	2	1.9035	1
P61247	152	K	40S ribosomal protein S3a OS=Homo sapiens OX=9606 GN=RPS3A PE=1 SV=2	RPS3A	0.00212134	90.306	K(1)TSYAQHQQVR	2	-2.3121	1
P27797	153	K	Calreticulin OS=Homo sapiens OX=9606 GN=CALR PE=1 SV=1	CALR	0.000939722	70.67	GK(1)NVLINK	2	0.66746	2
P84098	153	K	60S ribosomal protein L19 OS=Homo sapiens OX=9606 GN=RPL19 PE=1 SV=1	RPL19	0.00319543	76.85	K(1)LLADQAEAR	2	1.6934	1
P01009	153	K	Alpha-1-antitrypsin OS=Homo sapiens OX=9606 GN=SERPINA1 PE=1 SV=3	SERPINA1	0.0212157	50.09	LVDK(1)FLEDVKK	2	0.15552	1
P12429	154	K	Annexin A3 OS=Homo sapiens OX=9606 GN=ANXA3 PE=1 SV=3	ANXA3	0.000410987	87.895	K(1)ALLTLADGR	2	0.43047	3
P11021	154	K	Endoplasmic reticulum chaperone BiP OS=Homo sapiens OX=9606 GN=HSPA5 PE=1 SV=2	HSPA5	0.000369014	96.957	MK(1)ETAEAYLGK	2	-0.30971	5
Q05516	154	K	Zinc finger and BTB domain-containing protein 16 OS=Homo sapiens OX=9606 GN=ZBTB16 PE=1 SV=2	ZBTB16	0.00623281	60.892	YLK(1)NIFISK	2	0.055228	1
P02545	155	K	Prelamin-A/C OS=Homo sapiens OX=9606 GN=LMNA PE=1 SV=1	LMNA	0.0326436	51.531	EAALSTALSEK(1)R	2	0.47904	1
P63208	155	K	S-phase kinase-associated protein 1 OS=Homo sapiens OX=9606 GN=SKP1 PE=1 SV=2	SKP1	7.31386e-07	150.53	K(1)ENQWCEEK	2	0.39766	2
P62937	155	K	Peptidyl-prolyl cis-trans isomerase A OS=Homo sapiens OX=9606 GN=PPIA PE=1 SV=2	PPIA	0.000555486	92.428	K(1)ITIADCGQLE	2	0.069367	4
P39023	155	K	60S ribosomal protein L3 OS=Homo sapiens OX=9606 GN=RPL3 PE=1 SV=2	RPL3	0.013662	69.093	K(1)YCQVIR	2	0.84709	1
Q13428	155	K	Treacle protein OS=Homo sapiens OX=9606 GN=TCOF1 PE=1 SV=3	TCOF1	0.011175	60	TVANLLSGK(1)SPR	2	0.57541	1
Q9UL46	156	K	Proteasome activator complex subunit 2 OS=Homo sapiens OX=9606 GN=PSME2 PE=1 SV=4	NCOR2	0.00122751	49.487	GREDSLPK(1)GHVIYEGK	3	-0.35438	1
P07195	156	K	L-lactate dehydrogenase B chain OS=Homo sapiens OX=9606 GN=LDHB PE=1 SV=2	LDHB	0.00624897	78.178	LSGLPK(1)HR	2	-0.12115	1
P18124	156	K	60S ribosomal protein L7 OS=Homo sapiens OX=9606 GN=RPL7 PE=1 SV=1	RPL7	0.00296531	79.059	SVNELIYK(1)R	2	0.10149	1
Q9UL46	156	K	Proteasome activator complex subunit 2 OS=Homo sapiens OX=9606 GN=PSME2 PE=1 SV=4	PSME2	0.0025339	93.162	TK(1)VEAFQTTISK	2	-0.74931	3
P60174	156	K	Triosephosphate isomerase OS=Homo sapiens OX=9606 GN=TPI1 PE=1 SV=4	TPI1	9.35708e-05	96.946	VIADNVK(1)DWSK	2	-0.46509	4
P07910	157	K	Heterogeneous nuclear ribonucleoproteins C1/C2 OS=Homo sapiens OX=9606 GN=HNRNPC PE=1 SV=4	HNRNPC	0.0179474	69.093	AVVPSK(1)R	2	-0.86297	1
P40926	157	K	Malate dehydrogenase, mitochondrial OS=Homo sapiens OX=9606 GN=MDH2 PE=1 SV=3	MDH2	1.88986e-06	129.56	K(1)HGVYNPNK	2	-0.98625	3
P02647	157	K	Apolipoprotein A-I OS=Homo sapiens OX=9606 GN=APOA1 PE=1 SV=1	APOA1	1.77784e-10	183.27	QK(1)LHELQEK	2	-0.57125	1
P07355	157	K	Annexin A2 OS=Homo sapiens OX=9606 GN=ANXA2 PE=1 SV=2	ANXA2	9.62454e-17	146.37	TDLEK(1)DIISDTSGDFR	2	0.1326	1
P09429	157	K	High mobility group protein B1 OS=Homo sapiens OX=9606 GN=HMGB1 PE=1 SV=3	HMGB1	0.00963299	86.205	YEK(1)DIAAYR	2	2.3065	1
P63104	158	K	14-3-3 protein zeta/delta OS=Homo sapiens OX=9606 GN=YWHAZ PE=1 SV=1	YWHAZ	0.000780377	123.42	K(1)EMQPTHPIR	2	-1.0646	4
P14314	158	K	Glucosidase 2 subunit beta OS=Homo sapiens OX=9606 GN=PRKCSH PE=1 SV=2	PRKCSH	0.00113845	76.605	K(1)LIELQAGK	2	1.4958	2
Q5SWX8	158	K	Protein odr-4 homolog OS=Homo sapiens OX=9606 GN=ODR4 PE=1 SV=1	ODR4	0.0084237	71.066	TYDIHDPK(1)SSAR	2	0.38313	1
P51572	158	K	B-cell receptor-associated protein 31 OS=Homo sapiens OX=9606 GN=BCAP31 PE=1 SV=3	BCAP31	0.000160495	109.88	YMEENDQLK(1)K	2	0.59804	1
Q13151	159	K	Heterogeneous nuclear ribonucleoprotein A0 OS=Homo sapiens OX=9606 GN=HNRNPA0 PE=1 SV=1	HNRNPA0	0.00480887	49.16	AAVVK(1)FHPIQGHR	3	-1.2126	1
P01009	159	K	Alpha-1-antitrypsin OS=Homo sapiens OX=9606 GN=SERPINA1 PE=1 SV=3	SERPINA1	0.0168626	66.087	FLEDVK(1)K	2	-0.17296	3
P09622	159	K	Dihydrolipoyl dehydrogenase, mitochondrial OS=Homo sapiens OX=9606 GN=DLD PE=1 SV=2	DLD	0.0383176	44.598	ITGK(1)NQVTATK	2	-1.4738	1
P27797	159	K	Calreticulin OS=Homo sapiens OX=9606 GN=CALR PE=1 SV=1	CALR	0.0406065	58.916	NVLINK(1)DIR	2	0.52194	1
P11142	159	K	Heat shock cognate 71 kDa protein OS=Homo sapiens OX=9606 GN=HSPA8 PE=1 SV=1	HSPA8	0.0045206	62.398	QATK(1)DAGTIAGLNVLR	2	0.31132	1
Q9BVK6	160	K	Transmembrane emp24 domain-containing protein 9 OS=Homo sapiens OX=9606 GN=TMED9 PE=1 SV=2	TMED9	0.00312348	96.311	DK(1)LSELQLR	2	1.0889	1
P78417	160	K	Glutathione S-transferase omega-1 OS=Homo sapiens OX=9606 GN=GSTO1 PE=1 SV=2	GSTO1	0.000354006	111.39	LEEVLTNK(1)K	2	0.33003	6
P00915	160	K	Carbonic anhydrase 1 OS=Homo sapiens OX=9606 GN=CA1 PE=1 SV=2	CA1	0.00150519	63.212	LQK(1)VLDALQAIK	2	-2.4768	1
O00534	160	K	von Willebrand factor A domain-containing protein 5A OS=Homo sapiens OX=9606 GN=VWA5A PE=1 SV=2	VWA5A	0.00106806	42.941	YQFSGSSK(1)DSCLNVK	2	1.5658	1
Q14247	161	K	Src substrate cortactin OS=Homo sapiens OX=9606 GN=CTTN PE=1 SV=2	CTTN	1.13198e-40	190.87	DYSSGFGGK(1)YGVQADR	2	0.74745	2
P14625	161	K	Endoplasmin OS=Homo sapiens OX=9606 GN=HSP90B1 PE=1 SV=1	HSP90B1	0.0025164	76.85	EELVK(1)NLGTIAK	2	-0.23917	2
P25705	161	K	ATP synthase subunit alpha, mitochondrial OS=Homo sapiens OX=9606 GN=ATP5F1A PE=1 SV=1	ATP5F1A	6.04372e-08	108.34	VVDALGNAIDGK(1)GPIGSK	2	1.713	3
P02743	162	K	Serum amyloid P-component OS=Homo sapiens OX=9606 GN=APCS PE=1 SV=2	APCS	3.63017e-20	148.62	IVLGQEQDSYGGK(1)FDR	2	-0.24712	1
P48047	162	K	ATP synthase subunit O, mitochondrial OS=Homo sapiens OX=9606 GN=ATP5PO PE=1 SV=1	ATP5PO	3.53895e-09	119.43	TVLK(1)SFLSQGQVLK	2	3.9066	3
P26038	162	K	Moesin OS=Homo sapiens OX=9606 GN=MSN PE=1 SV=3	MSN	5.16718e-05	108.3	VLEQHK(1)LNK	2	-0.46039	6
P35241	162	K	Radixin OS=Homo sapiens OX=9606 GN=RDX PE=1 SV=1	RDX	0.00294951	76.572	VLEQHK(1)LTK	2	-1.1257	2
P55327	163	K	Tumor protein D52 OS=Homo sapiens OX=9606 GN=TPD52 PE=1 SV=2	TPD52	8.42828e-05	62.454	ASAAFSSVGSVITK(1)K	2	-3.5865	1
P27694	163	K	Replication protein A 70 kDa DNA-binding subunit OS=Homo sapiens OX=9606 GN=RPA1 PE=1 SV=2	RPA1	0.0110048	69.716	AYGASK(1)TFGK	2	0.68515	4
P11021	163	K	Endoplasmic reticulum chaperone BiP OS=Homo sapiens OX=9606 GN=HSPA5 PE=1 SV=2	HSPA5	0.000195212	100.84	ETAEAYLGK(1)K	2	-0.3998	4
P00387	163	K	NADH-cytochrome b5 reductase 3 OS=Homo sapiens OX=9606 GN=CYB5R3 PE=1 SV=3	CYB5R3	0.0465451	121.31	FAIRPDK(1)K	2	2.4991	1
P78527	163	K	DNA-dependent protein kinase catalytic subunit OS=Homo sapiens OX=9606 GN=PRKDC PE=1 SV=3	PRKDC	0.0145089	53.878	FYGELALK(1)K	2	-0.12623	1
P05141	163	K	ADP/ATP translocase 2 OS=Homo sapiens OX=9606 GN=SLC25A5 PE=1 SV=7	SLC25A5	0.023877	59.645	GLGDCLVK(1)IYK	2	2.3577	1
Q8NE71	163	K	ATP-binding cassette sub-family F member 1 OS=Homo sapiens OX=9606 GN=ABCF1 PE=1 SV=2	ABCF1	0.0224156	44.82	INK(1)AVSEEQQPALK	2	-0.24124	1
P61978	163	K	Heterogeneous nuclear ribonucleoprotein K OS=Homo sapiens OX=9606 GN=HNRNPK PE=1 SV=1	HNRNPK	4.55864e-08	99.668	LLIHQSLAGGIIGVK(1)GAK	2	1.0424	5
P68363	163	K	Tubulin alpha-1B chain OS=Homo sapiens OX=9606 GN=TUBA1B PE=1 SV=1	TUBA1B	0.0291043	49.325	LSVDYGK(1)K	2	-2.5066	3
P60953	163	K	Cell division control protein 42 homolog OS=Homo sapiens OX=9606 GN=CDC42 PE=1 SV=2	CDC42	2.00932e-05	135.28	YVECSALTQK(1)GLK	2	0.042907	1
P07585	164	K	Decorin OS=Homo sapiens OX=9606 GN=DCN PE=1 SV=1	DCN	0.00699424	70.389	AHENEITK(1)VR	2	-0.50892	1
O94925	164	K	Glutaminase kidney isoform, mitochondrial OS=Homo sapiens OX=9606 GN=GLS PE=1 SV=1	GLS	0.00472864	81.335	FITALK(1)STGLR	2	-1.9238	1
O60664	164	K	Perilipin-3 OS=Homo sapiens OX=9606 GN=PLIN3 PE=1 SV=3	PLIN3	0.0396825	46.033	GAVQSGVDK(1)TK	2	-0.37084	1
P11387	164	K	DNA topoisomerase 1 OS=Homo sapiens OX=9606 GN=TOP1 PE=1 SV=2	TOP1	0.00326346	58.916	K(1)LEEEEDGK	2	2.2472	1
P00387	164	K	NADH-cytochrome b5 reductase 3 OS=Homo sapiens OX=9606 GN=CYB5R3 PE=1 SV=3	CYB5R3	0.0196667	80.294	K(1)SNPIIR	2	-2.0759	1
Q9BSJ2	164	K	Gamma-tubulin complex component 2 OS=Homo sapiens OX=9606 GN=TUBGCP2 PE=1 SV=2	TUBGCP2	0.0514559	51.43	MLRDK(1)QNK	2	10.211	1
Q9UJY5	165	K	ADP-ribosylation factor-binding protein GGA1 OS=Homo sapiens OX=9606 GN=GGA1 PE=1 SV=1	NOP58	7.52509e-07	101.43	K(1)IEQVDKEDEITEK	2	1.1448	1
P26038	165	K	Moesin OS=Homo sapiens OX=9606 GN=MSN PE=1 SV=3	MSN	0.00169875	95.311	LNK(1)DQWEER	2	0.75898	2
Q6NZI2	165	K	Caveolae-associated protein 1 OS=Homo sapiens OX=9606 GN=CAVIN1 PE=1 SV=1	CAVIN1	0.000825729	105.36	LPAK(1)LSISK	2	0.62787	2
Q9UJY5	165	K	ADP-ribosylation factor-binding protein GGA1 OS=Homo sapiens OX=9606 GN=GGA1 PE=1 SV=1	GGA1	0.00579659	40.533	PK(1)NVIFEDEEK	2	-1.7158	1
P23284	165	K	Peptidyl-prolyl cis-trans isomerase B OS=Homo sapiens OX=9606 GN=PPIB PE=1 SV=2	PPIB	1.66021e-05	124.06	TAWLDGK(1)HVVFGK	2	0.28353	3
Q9NVZ3	166	K	Adaptin ear-binding coat-associated protein 2 OS=Homo sapiens OX=9606 GN=NECAP2 PE=1 SV=1	THUMPD1	0.000769055	76.255	AAPAQQTTQPGGGK(1)R	2	-0.55301	1
Q9NVZ3	166	K	Adaptin ear-binding coat-associated protein 2 OS=Homo sapiens OX=9606 GN=NECAP2 PE=1 SV=1	NECAP2	0.0244971	53.679	LNIANMK(1)K	2	-1.0879	1
P14618	166	K	Pyruvate kinase PKM OS=Homo sapiens OX=9606 GN=PKM PE=1 SV=4	PKM	0.000904651	75.474	NICK(1)VVEVGSK	2	-0.071709	4
O60664	166	K	Perilipin-3 OS=Homo sapiens OX=9606 GN=PLIN3 PE=1 SV=3	PLIN3	6.08683e-08	74.62	TK(1)SVVTGGVQSVMGSR	2	1.8093	1
P51572	167	K	B-cell receptor-associated protein 31 OS=Homo sapiens OX=9606 GN=BCAP31 PE=1 SV=3	BCAP31	0.000131834	103.23	GAAVDGGK(1)LDVGNAEVK	2	-0.97866	2
P27694	167	K	Replication protein A 70 kDa DNA-binding subunit OS=Homo sapiens OX=9606 GN=RPA1 PE=1 SV=2	RPA1	0.000140481	50.131	TFGK(1)AAGPSLSHTSGGTQSK	3	-0.33757	2
P05783	167	K	Keratin, type I cytoskeletal 18 OS=Homo sapiens OX=9606 GN=KRT18 PE=1 SV=2	KRT18	0.00148304	85.716	VK(1)YETELAMR	2	-0.089644	4
Q9UHQ9	168	K	NADH-cytochrome b5 reductase 1 OS=Homo sapiens OX=9606 GN=CYB5R1 PE=1 SV=1	THRAP3	0.0133887	57.032	FMSK(1)VIGANK	2	-1.9405	2
P09493	168	K	Tropomyosin alpha-1 chain OS=Homo sapiens OX=9606 GN=TPM1 PE=1 SV=2	TPM1	0.00080762	78.932	K(1)LVIIESDLER	2	-1.1169	1
Q9UHQ9	168	K	NADH-cytochrome b5 reductase 1 OS=Homo sapiens OX=9606 GN=CYB5R1 PE=1 SV=1	CYB5R1	0.0091315	78.178	K(1)SPPEPR	2	-1.249	1
P14625	168	K	Endoplasmin OS=Homo sapiens OX=9606 GN=HSP90B1 PE=1 SV=1	HSP90B1	3.03582e-06	128.41	NLGTIAK(1)SGTSEFLNK	2	-1.6389	2
P08670	168	K	Vimentin OS=Homo sapiens OX=9606 GN=VIM PE=1 SV=4	VIM	2.67629e-06	159.11	QVDQLTNDK(1)AR	2	-0.14589	2
P07355	169	K	Annexin A2 OS=Homo sapiens OX=9606 GN=ANXA2 PE=1 SV=2	ANXA2	0.010366	51.43	K(1)LMVALAK	2	0.3084	1
P67936	169	K	Tropomyosin alpha-4 chain OS=Homo sapiens OX=9606 GN=TPM4 PE=1 SV=3	TPM4	0.000620143	65.12	NVTNNLK(1)SLEAASEK	2	0.44636	1
P00915	169	K	Carbonic anhydrase 1 OS=Homo sapiens OX=9606 GN=CA1 PE=1 SV=2	CA1	0.00896597	64.906	VLDALQAIK(1)TK	2	-1.5894	1
P18887	169	K	DNA repair protein XRCC1 OS=Homo sapiens OX=9606 GN=XRCC1 PE=1 SV=3	XRCC1	0.00484935	54.436	VTVTK(1)LGQFR	2	-1.2273	1
Q13573	170	K	SNW domain-containing protein 1 OS=Homo sapiens OX=9606 GN=SNW1 PE=1 SV=1	SNW1	0.036677	67.881	AADK(1)LAPAQYIR	2	-3.4662	1
P04233	170	K	HLA class II histocompatibility antigen gamma chain OS=Homo sapiens OX=9606 GN=CD74 PE=1 SV=3	CD74	0.000218308	94.791	HLK(1)NTMETIDWK	2	0.59001	2
P27824	170	K	Calnexin OS=Homo sapiens OX=9606 GN=CANX PE=1 SV=2	CANX	0.00275153	54.556	LLSK(1)TPELNLDQFHDK	2	-0.90806	2
P02545	171	K	Prelamin-A/C OS=Homo sapiens OX=9606 GN=LMNA PE=1 SV=1	LMNA	0.00255791	55.604	GQVAK(1)LEAALGEAK	2	0.07789	1
Q14247	171	K	Src substrate cortactin OS=Homo sapiens OX=9606 GN=CTTN PE=1 SV=2	CTTN	6.45884e-13	183.08	VDK(1)SAVGFDYQGK	2	-0.14524	1
P09661	172	K	U2 small nuclear ribonucleoprotein A' OS=Homo sapiens OX=9606 GN=SNRPA1 PE=1 SV=2	SNRPA1	0.00108765	94.804	GAQLAK(1)DIAR	2	-0.091759	4
P51884	172	K	Lumican OS=Homo sapiens OX=9606 GN=LUM PE=1 SV=2	LUM	0.00013341	96.946	LK(1)EDAVSAAFK	2	-0.78093	11
P21291	173	K	Cysteine and glycine-rich protein 1 OS=Homo sapiens OX=9606 GN=CSRP1 PE=1 SV=3	CSRP1	0.0329822	41.025	GCYAK(1)NFGPK	2	3.6155	1
Q9Y6N5	173	K	Sulfide:quinone oxidoreductase, mitochondrial OS=Homo sapiens OX=9606 GN=SQOR PE=1 SV=1	SQOR	1.68526e-07	162.21	IGSNYSVK(1)TVEK	2	-0.83757	2
Q6NZI2	173	K	Caveolae-associated protein 1 OS=Homo sapiens OX=9606 GN=CAVIN1 PE=1 SV=1	CAVIN1	0.00420176	67.548	SLK(1)ESEALPEK	2	-2.5293	2
O43665	173	K	Regulator of G-protein signaling 10 OS=Homo sapiens OX=9606 GN=RGS10 PE=1 SV=3	RGS10	2.48746e-10	132.93	TEEEEEDLPDAQTAAK(1)R	2	-0.24383	1
P24752	174	K	Acetyl-CoA acetyltransferase, mitochondrial OS=Homo sapiens OX=9606 GN=ACAT1 PE=1 SV=1	ACAT1	0.00148535	47.915	GSTPYGGVK(1)LEDLIVK	2	6.428	1
Q15691	174	K	Microtubule-associated protein RP/EB family member 1 OS=Homo sapiens OX=9606 GN=MAPRE1 PE=1 SV=3	MAPRE1	0.00105187	92.428	TAAAPK(1)AGPGVVR	2	0.17855	5
Q9UJU6	176	K	Drebrin-like protein OS=Homo sapiens OX=9606 GN=DBNL PE=1 SV=1	NOP58	0.0254588	48.157	ISGTGK(1)ALAK	2	-0.14145	2
P07355	176	K	Annexin A2 OS=Homo sapiens OX=9606 GN=ANXA2 PE=1 SV=2	ANXA2	0.0209139	69.093	LMVALAK(1)GR	2	-1.3123	1
Q93052	176	K	Lipoma-preferred partner OS=Homo sapiens OX=9606 GN=LPP PE=1 SV=1	LPP	0.0396323	58.476	MVIPNQPPLTATK(1)K	2	0.35855	1
P07910	176	K	Heterogeneous nuclear ribonucleoproteins C1/C2 OS=Homo sapiens OX=9606 GN=HNRNPC PE=1 SV=4	HNRNPC	0.00251031	109.88	SGFNSK(1)SGQR	2	-1.1369	1
Q9UJU6	176	K	Drebrin-like protein OS=Homo sapiens OX=9606 GN=DBNL PE=1 SV=1	DBNL	0.0327916	57.888	VGK(1)DSFWAK	2	0.51923	1
Q99961	177	K	Endophilin-A2 OS=Homo sapiens OX=9606 GN=SH3GL1 PE=1 SV=1	SH3GL1	0.0212361	46.447	QGK(1)IPDEELR	2	-1.3803	1
P67936	177	K	Tropomyosin alpha-4 chain OS=Homo sapiens OX=9606 GN=TPM4 PE=1 SV=3	TPM4	0.000393762	108.4	SLEAASEK(1)YSEK	2	0.17078	2
Q01518	178	K	Adenylyl cyclase-associated protein 1 OS=Homo sapiens OX=9606 GN=CAP1 PE=1 SV=5	CAP1	0.00824344	51.864	K(1)HVDWVK	2	0.1135	1
P09543	178	K	2',3'-cyclic-nucleotide 3'-phosphodiesterase OS=Homo sapiens OX=9606 GN=CNP PE=1 SV=2	CNP	0.0230029	58.286	LK(1)PGLEK	2	-0.0089538	2
P21291	178	K	Cysteine and glycine-rich protein 1 OS=Homo sapiens OX=9606 GN=CSRP1 PE=1 SV=3	CSRP1	0.000124241	81.908	NFGPK(1)GFGFGQGAGALVHSE	2	-3.4995	1
P31040	179	K	Succinate dehydrogenase [ubiquinone] flavoprotein subunit, mitochondrial OS=Homo sapiens OX=9606 GN=SDHA PE=1 SV=2	SDHA	0.013099	61.48	AFGGQSLK(1)FGK	2	-0.19585	1
P01009	179	K	Alpha-1-antitrypsin OS=Homo sapiens OX=9606 GN=SERPINA1 PE=1 SV=3	SERPINA1	0.00326346	83.358	K(1)QINDYVEK	2	0.12273	1
Q8IWL2	179	K	Pulmonary surfactant-associated protein A1 OS=Homo sapiens OX=9606 GN=SFTPA1 PE=1 SV=2	SFTPA1	6.06638e-36	168.43	NPEENEAIASFVK(1)K	2	-2.4691	3
P09661	179	K	U2 small nuclear ribonucleoprotein A' OS=Homo sapiens OX=9606 GN=SNRPA1 PE=1 SV=2	SNRPA1	1.94695e-26	160.52	SK(1)TFNPGAGLPTDK	2	-1.5879	4
Q9UL46	180	K	Proteasome activator complex subunit 2 OS=Homo sapiens OX=9606 GN=PSME2 PE=1 SV=4	NCOR2	5.60968e-05	126.82	ACYEESLK(1)SR	2	-0.25309	2
Q9UL46	180	K	Proteasome activator complex subunit 2 OS=Homo sapiens OX=9606 GN=PSME2 PE=1 SV=4	PSME2	0.0014562	84.309	ASK(1)ETHVMDYR	2	-1.8385	1
P48735	180	K	Isocitrate dehydrogenase [NADP], mitochondrial OS=Homo sapiens OX=9606 GN=IDH2 PE=1 SV=2	IDH2	0.000299582	66.485	HAHGDQYK(1)ATDFVADR	3	0.57502	1
Q13427	180	K	Peptidyl-prolyl cis-trans isomerase G OS=Homo sapiens OX=9606 GN=PPIG PE=1 SV=2	PPIG	0.000211214	92.445	ILSCGELIPK(1)SK	2	-0.026199	2
O95336	180	K	6-phosphogluconolactonase OS=Homo sapiens OX=9606 GN=PGLS PE=1 SV=2	PGLS	1.60382e-05	81.799	IVAPISDSPK(1)PPPQR	2	-0.11839	3
P02545	180	K	Prelamin-A/C OS=Homo sapiens OX=9606 GN=LMNA PE=1 SV=1	LMNA	0.00476458	88.181	LEAALGEAK(1)K	2	-1.1609	1
P61221	181	K	ATP-binding cassette sub-family E member 1 OS=Homo sapiens OX=9606 GN=ABCE1 PE=1 SV=1	ABCE1	0.0192442	53.028	AAK(1)GTVGSILDR	2	-2.4269	1
P02545	181	K	Prelamin-A/C OS=Homo sapiens OX=9606 GN=LMNA PE=1 SV=1	LMNA	0.000153476	123.5	K(1)QLQDEMLR	2	-0.61252	6
P51884	181	K	Lumican OS=Homo sapiens OX=9606 GN=LUM PE=1 SV=2	LUM	0.00148132	88.42	LKEDAVSAAFK(1)GLK	2	1.3365	2
Q14247	181	K	Src substrate cortactin OS=Homo sapiens OX=9606 GN=CTTN PE=1 SV=2	CTTN	6.587e-08	126.48	SAVGFDYQGK(1)TEK	2	-0.53655	2
P54819	181	K	Adenylate kinase 2, mitochondrial OS=Homo sapiens OX=9606 GN=AK2 PE=1 SV=2	AK2	0.00977487	90.761	SDDNEK(1)ALK	2	1.6571	1
P20700	182	K	Lamin-B1 OS=Homo sapiens OX=9606 GN=LMNB1 PE=1 SV=2	LMNB1	0.000304012	101.82	K(1)QLADETLLK	2	-1.1087	1
Q7Z6K5	182	K	Arpin OS=Homo sapiens OX=9606 GN=ARPIN PE=1 SV=1	ARPIN	0.000198195	106.97	LEAGTVTK(1)CNFTGDGK	2	0.56196	1
Q96CM8	182	K	Medium-chain acyl-CoA ligase ACSF2, mitochondrial OS=Homo sapiens OX=9606 GN=ACSF2 PE=1 SV=2	ACSF2	0.0519872	47.561	QFK(1)TQQYYNVLK	2	1.82	1
Q07065	182	K	Cytoskeleton-associated protein 4 OS=Homo sapiens OX=9606 GN=CKAP4 PE=1 SV=2	CKAP4	0.00735773	55.754	SSQHK(1)QDLTEK	2	-0.35081	1
A6NDY0	182	K	Embryonic polyadenylate-binding protein 2 OS=Homo sapiens OX=9606 GN=PABPN1L PE=2 SV=1	PABPN1L	4.78381e-05	99.276	VTILCDK(1)FSGHPK	2	0.094455	1
Q9UNH7	183	K	Sorting nexin-6 OS=Homo sapiens OX=9606 GN=SNX6 PE=1 SV=1	SNX6	0.00784647	56.014	EK(1)LEDFFK	2	0.41112	1
Q9UBE0	183	K	SUMO-activating enzyme subunit 1 OS=Homo sapiens OX=9606 GN=SAE1 PE=1 SV=1	FBXO5	0.0100372	53.517	ILEDDK(1)GAFQLYSK	2	5.8998	1
O43290	183	K	U4/U6.U5 tri-snRNP-associated protein 1 OS=Homo sapiens OX=9606 GN=SART1 PE=1 SV=1	SART1	0.00469028	96.51	LLNQK(1)LGK	2	-1.6724	1
Q9UNH7	183	K	Sorting nexin-6 OS=Homo sapiens OX=9606 GN=SNX6 PE=1 SV=1	SCIN	5.69272e-11	136.84	VYVTEK(1)VAQIK	2	2.1407	1
P09525	184	K	Annexin A4 OS=Homo sapiens OX=9606 GN=ANXA4 PE=1 SV=4	ANXA4	4.7274e-06	126.21	QDAQDLYEAGEK(1)K	2	-0.23657	1
P09525	185	K	Annexin A4 OS=Homo sapiens OX=9606 GN=ANXA4 PE=1 SV=4	ANXA4	0.00525597	62.969	K(1)WGTDEVK	2	0.87199	3
Q9UBB5	185	K	Methyl-CpG-binding domain protein 2 OS=Homo sapiens OX=9606 GN=MBD2 PE=1 SV=1	RCOR1	0.00228295	76.572	LPEVIQK(1)CNAR	2	-0.32171	1
P04083	185	K	Annexin A1 OS=Homo sapiens OX=9606 GN=ANXA1 PE=1 SV=2	ANXA1	0.0245883	66.664	NALLSLAK(1)GDR	2	-0.052774	1
Q9UBB5	185	K	Methyl-CpG-binding domain protein 2 OS=Homo sapiens OX=9606 GN=MBD2 PE=1 SV=1	MBD2	0.000250718	92.428	SDVYYFSPSGK(1)K	2	0.37825	3
P55795	185	K	Heterogeneous nuclear ribonucleoprotein H2 OS=Homo sapiens OX=9606 GN=HNRNPH2 PE=1 SV=1	HNRNPH2	0.00934737	48.157	YIEIFK(1)SSR	2	1.0421	1
Q03252	186	K	Lamin-B2 OS=Homo sapiens OX=9606 GN=LMNB2 PE=1 SV=4	LMNB2	0.000174425	103.76	AQLAK(1)AEDGHAVAK	2	-0.35579	3
Q00839	186	K	Heterogeneous nuclear ribonucleoprotein U OS=Homo sapiens OX=9606 GN=HNRNPU PE=1 SV=6	HNRNPU	8.09131e-13	92.319	EAAGK(1)SSGPTSLFAVTVAPPGAR	2	-0.24615	1
Q12905	186	K	Interleukin enhancer-binding factor 2 OS=Homo sapiens OX=9606 GN=ILF2 PE=1 SV=2	ILF2	0.00847284	71.896	K(1)LDPELHLDIK	2	-1.5062	2
P11142	187	K	Heat shock cognate 71 kDa protein OS=Homo sapiens OX=9606 GN=HSPA8 PE=1 SV=1	HSPA8	0.000279888	77.347	IINEPTAAAIAYGLDK(1)K	2	0.77361	1
P05783	187	K	Keratin, type I cytoskeletal 18 OS=Homo sapiens OX=9606 GN=KRT18 PE=1 SV=2	KRT18	0.0127552	41.796	K(1)VIDDTNITR	2	0.37728	1
Q15631	187	K	Translin OS=Homo sapiens OX=9606 GN=TSN PE=1 SV=1	TSN	0.0108236	78.816	LLNLK(1)NDSLR	2	-0.23766	1
P01009	187	K	Alpha-1-antitrypsin OS=Homo sapiens OX=9606 GN=SERPINA1 PE=1 SV=3	SERPINA1	0.00119295	94.791	QINDYVEK(1)GTQGK	2	-0.86593	1
Q15149	187	K	Plectin OS=Homo sapiens OX=9606 GN=PLEC PE=1 SV=3	PLEC	0.000636962	105.81	TFTK(1)WVNK	2	-0.08042	2
P11940	188	K	Polyadenylate-binding protein 1 OS=Homo sapiens OX=9606 GN=PABPC1 PE=1 SV=2	PABPC1	0.0299832	57.888	AK(1)EFTNVYIK	2	-1.3672	1
P08670	188	K	Vimentin OS=Homo sapiens OX=9606 GN=VIM PE=1 SV=4	VIM	0.00377697	78.816	EK(1)LQEEMLQR	2	-0.78278	1
P55084	188	K	Trifunctional enzyme subunit beta, mitochondrial OS=Homo sapiens OX=9606 GN=HADHB PE=1 SV=3	HADHB	0.00116613	113.7	LMLDLNK(1)AK	2	-0.90017	3
Q96C19	188	K	EF-hand domain-containing protein D2 OS=Homo sapiens OX=9606 GN=EFHD2 PE=1 SV=1	EFHD2	0.000531764	84.309	LSEIDVSSEGVK(1)GAK	2	0.62146	1
Q06830	190	K	Peroxiredoxin-1 OS=Homo sapiens OX=9606 GN=PRDX1 PE=1 SV=1	PRDX1	1.98811e-09	80.175	HGEVCPAGWKPGSDTIKPDVQK(1)SK	4	0.48646	2
Q16666	190	K	Gamma-interferon-inducible protein 16 OS=Homo sapiens OX=9606 GN=IFI16 PE=1 SV=3	IFI16	0.0012377	116.13	TVAK(1)CQVTPR	2	-0.74554	3
P10809	191	K	60 kDa heat shock protein, mitochondrial OS=Homo sapiens OX=9606 GN=HSPD1 PE=1 SV=2	HSPD1	4.00351e-05	123.42	EIGNIISDAMK(1)K	2	-0.45394	3
P78371	191	K	T-complex protein 1 subunit beta OS=Homo sapiens OX=9606 GN=CCT2 PE=1 SV=4	CCT2	0.0313691	54.199	LK(1)GSGNLEAIHIIK	2	0.45511	1
P09661	191	K	U2 small nuclear ribonucleoprotein A' OS=Homo sapiens OX=9606 GN=SNRPA1 PE=1 SV=2	SNRPA1	0.000418077	76.255	TFNPGAGLPTDK(1)K	2	0.3389	2
P14317	192	K	Hematopoietic lineage cell-specific protein OS=Homo sapiens OX=9606 GN=HCLS1 PE=1 SV=3	HCLS1	0.0296664	51.454	DYAK(1)GFGGQYGIQK	2	2.5583	1
P01009	192	K	Alpha-1-antitrypsin OS=Homo sapiens OX=9606 GN=SERPINA1 PE=1 SV=3	SERPINA1	0.00442835	88.24	GTQGK(1)IVDLVK	2	1.2175	2
P00558	192	K	Phosphoglycerate kinase 1 OS=Homo sapiens OX=9606 GN=PGK1 PE=1 SV=3	PGK1	0.00898344	98.009	K(1)ELNYFAK	2	0.16625	1
P06733	193	K	Alpha-enolase OS=Homo sapiens OX=9606 GN=ENO1 PE=1 SV=2	ENO1	0.000203729	88.734	IGAEVYHNLK(1)NVIK	2	0.24123	2
P09661	193	K	U2 small nuclear ribonucleoprotein A' OS=Homo sapiens OX=9606 GN=SNRPA1 PE=1 SV=2	SNRPA1	0.025875	46.358	K(1)GGPSPGDVEAIK	2	2.0705	1
P42224	193	K	Signal transducer and activator of transcription 1-alpha/beta OS=Homo sapiens OX=9606 GN=STAT1 PE=1 SV=2	STAT1	2.76022e-23	225.68	SDQK(1)QEQLLLK	2	-0.71794	4
P23588	194	K	Eukaryotic translation initiation factor 4B OS=Homo sapiens OX=9606 GN=EIF4B PE=1 SV=2	EIF4B	0.00401975	67.881	DSDK(1)TDTDWR	2	2.9809	1
Q9UEE9	194	K	Craniofacial development protein 1 OS=Homo sapiens OX=9606 GN=CFDP1 PE=1 SV=1	CORO1C	0.00233445	71.066	K(1)NILDSKPTANK	2	0.065003	1
Q9UEE9	194	K	Craniofacial development protein 1 OS=Homo sapiens OX=9606 GN=CFDP1 PE=1 SV=1	CFDP1	0.0402358	58.286	SFFK(1)QNEK	2	8.3844	1
P04406	194	K	Glyceraldehyde-3-phosphate dehydrogenase OS=Homo sapiens OX=9606 GN=GAPDH PE=1 SV=3	GAPDH	0.000515786	158.57	TVDGPSGK(1)LWR	2	-0.50585	1
P49748	195	K	Very long-chain specific acyl-CoA dehydrogenase, mitochondrial OS=Homo sapiens OX=9606 GN=ACADVL PE=1 SV=1	ACADVL	0.00129644	106.93	GILLFGTK(1)AQK	2	-3.9284	2
Q9UBE0	195	K	SUMO-activating enzyme subunit 1 OS=Homo sapiens OX=9606 GN=SAE1 PE=1 SV=1	ACAD8	0.0011573	45.654	TGGPGPK(1)GISCIVVEK	2	0.37423	1
Q92785	196	K	Zinc finger protein ubi-d4 OS=Homo sapiens OX=9606 GN=DPF2 PE=1 SV=2	DPF2	0.000132278	85.821	K(1)LDASILEDR	2	0.84621	2
Q06830	197	K	Peroxiredoxin-1 OS=Homo sapiens OX=9606 GN=PRDX1 PE=1 SV=1	PRDX1	0.0290627	66.087	EYFSK(1)QK	2	0.84486	1
P62424	197	K	60S ribosomal protein L7a OS=Homo sapiens OX=9606 GN=RPL7A PE=1 SV=2	RPL7A	9.40409e-06	79.235	K(1)TCTTVAFTQVNSEDK	2	0.54688	1
P12110	197	K	Collagen alpha-2(VI) chain OS=Homo sapiens OX=9606 GN=COL6A2 PE=1 SV=4	COL6A2	9.19658e-41	252.59	LFAVAPNQNLK(1)EQGLR	2	-0.57559	4
Q9HC35	197	K	Echinoderm microtubule-associated protein-like 4 OS=Homo sapiens OX=9606 GN=EML4 PE=1 SV=3	EML4	0.0307233	67.881	LSK(1)IPSTPK	2	-0.26087	2
P62995	197	K	Transformer-2 protein homolog beta OS=Homo sapiens OX=9606 GN=TRA2B PE=1 SV=1	TRA2B	0.000303901	101.41	VDFSITK(1)R	2	0.43819	4
P04792	198	K	Heat shock protein beta-1 OS=Homo sapiens OX=9606 GN=HSPB1 PE=1 SV=2	HSPB1	0.0116874	53.363	AQLGGPEAAK(1)SDETAAK	2	1.1384	1
Q14247	198	K	Src substrate cortactin OS=Homo sapiens OX=9606 GN=CTTN PE=1 SV=2	CTTN	4.91804e-06	160.98	GFGGK(1)YGIDK	2	0.49793	3
Q14247	198	K	Src substrate cortactin OS=Homo sapiens OX=9606 GN=CTTN PE=1 SV=2	CTTN	0.00128066	86.243	GFGGK(1)YGIDKDK	2	-0.035289	1
Q13595	198	K	Transformer-2 protein homolog alpha OS=Homo sapiens OX=9606 GN=TRA2A PE=1 SV=1	TRA2A	0.0145971	72.492	VDYSITK(1)R	2	-0.85167	1
P06576	198	K	ATP synthase subunit beta, mitochondrial OS=Homo sapiens OX=9606 GN=ATP5F1B PE=1 SV=3	ATP5F1B	0.0030458	57.293	VVDLLAPYAK(1)GGK	2	-0.55584	1
P40227	199	K	T-complex protein 1 subunit zeta OS=Homo sapiens OX=9606 GN=CCT6A PE=1 SV=3	CCT6A	0.0298251	50.09	HK(1)SETDTSLIR	2	0.33198	1
P48735	199	K	Isocitrate dehydrogenase [NADP], mitochondrial OS=Homo sapiens OX=9606 GN=IDH2 PE=1 SV=2	IDH2	0.000290683	60.547	MVFTPK(1)DGSGVK	2	1.0993	1
Q8NFW8	200	K	N-acylneuraminate cytidylyltransferase OS=Homo sapiens OX=9606 GN=CMAS PE=1 SV=2	CMAS	6.36328e-08	124.46	EVTEPLNLNPAK(1)R	2	0.8163	1
P55795	200	K	Heterogeneous nuclear ribonucleoprotein H2 OS=Homo sapiens OX=9606 GN=HNRNPH2 PE=1 SV=1	HNRNPH2	6.67722e-06	119.06	K(1)LMAMQR	2	-0.34928	1
P51608	200	K	Methyl-CpG-binding protein 2 OS=Homo sapiens OX=9606 GN=MECP2 PE=1 SV=1	MECP2	0.000583941	84.309	PK(1)AATSEGVQVK	2	-1.2794	1
Q03252	200	K	Lamin-B2 OS=Homo sapiens OX=9606 GN=LMNB2 PE=1 SV=4	LMNB2	0.00934737	56.378	QLEK(1)ETLMR	2	1.3938	1
P06576	201	K	ATP synthase subunit beta, mitochondrial OS=Homo sapiens OX=9606 GN=ATP5F1B PE=1 SV=3	ATP5F1B	0.00292802	53.028	GGK(1)IGLFGGAGVGK	2	-0.89788	1
P02545	201	K	Prelamin-A/C OS=Homo sapiens OX=9606 GN=LMNA PE=1 SV=1	LMNA	1.1238e-11	159.12	LQTMK(1)EELDFQK	2	0.32903	6
P55084	201	K	Trifunctional enzyme subunit beta, mitochondrial OS=Homo sapiens OX=9606 GN=HADHB PE=1 SV=3	HADHB	0.00784647	75.243	LSLISK(1)FR	2	1.162	1
P35232	202	K	Prohibitin 1 OS=Homo sapiens OX=9606 GN=PHB1 PE=1 SV=1	PHB1	0.00361644	90.263	FVVEK(1)AEQQK	2	-0.76344	3
P14317	202	K	Hematopoietic lineage cell-specific protein OS=Homo sapiens OX=9606 GN=HCLS1 PE=1 SV=3	HCLS1	0.00305457	94.66	GFGGQYGIQK(1)DR	2	-0.94518	2
P35579	202	K	Myosin-9 OS=Homo sapiens OX=9606 GN=MYH9 PE=1 SV=4	MYH9	2.28388e-06	158.37	K(1)DQGELER	2	0.013503	5
P78371	203	K	T-complex protein 1 subunit beta OS=Homo sapiens OX=9606 GN=CCT2 PE=1 SV=4	CCT2	0.0181756	55.578	GSGNLEAIHIIK(1)K	2	-0.37192	1
Q8TB36	203	K	Ganglioside-induced differentiation-associated protein 1 OS=Homo sapiens OX=9606 GN=GDAP1 PE=1 SV=3	GDAP1	0.00422545	51.531	LLDHDNVK(1)YLK	2	-0.15437	1
P07355	204	K	Annexin A2 OS=Homo sapiens OX=9606 GN=ANXA2 PE=1 SV=2	ANXA2	0.00445122	69.905	DLYDAGVK(1)R	2	-0.62283	2
P37837	204	K	Transaldolase OS=Homo sapiens OX=9606 GN=TALDO1 PE=1 SV=2	TALDO1	0.00369009	61.194	K(1)SYEPLEDPGVK	2	0.32278	1
P09497	204	K	Clathrin light chain B OS=Homo sapiens OX=9606 GN=CLTB PE=1 SV=1	CLTB	3.47981e-12	145.08	VAQLCDFNPK(1)SSK	2	-2.3152	6
P40925	205	K	Malate dehydrogenase, cytoplasmic OS=Homo sapiens OX=9606 GN=MDH1 PE=1 SV=4	MDH1	0.00993331	69.641	LQGK(1)EVGVYEALK	2	-1.9131	1
Q7Z6K5	206	K	Arpin OS=Homo sapiens OX=9606 GN=ARPIN PE=1 SV=1	ARPIN	0.0138261	70.389	CSK(1)GAAAEIR	2	-0.43784	1
P06730	206	K	Eukaryotic translation initiation factor 4E OS=Homo sapiens OX=9606 GN=EIF4E PE=1 SV=2	EIF4E	0.00310622	44.16	IVIGYQSHADTATK(1)SGSTTK	3	1.7478	1
P07355	206	K	Annexin A2 OS=Homo sapiens OX=9606 GN=ANXA2 PE=1 SV=2	ANXA2	0.0136991	72.492	K(1)GTDVPK	2	-0.88203	2
P01861	206	K	Immunoglobulin heavy constant gamma 4 OS=Homo sapiens OX=9606 GN=IGHG4 PE=1 SV=1	IGHG4	0.0102179	80.623	VSNK(1)GLPSSIEK	2	-0.70626	1
P42167	207	K	Lamina-associated polypeptide 2, isoforms beta/gamma OS=Homo sapiens OX=9606 GN=TMPO PE=1 SV=2	TMPO	0.0129801	84.368	AK(1)TPVTLK	2	0.29141	4
Q9Y5X1	207	K	Sorting nexin-9 OS=Homo sapiens OX=9606 GN=SNX9 PE=1 SV=1	SNX9	0.00511837	88.921	IPLNK(1)FPGFAK	2	-0.25119	1
P33316	208	K	Deoxyuridine 5'-triphosphate nucleotidohydrolase, mitochondrial OS=Homo sapiens OX=9606 GN=DUT PE=1 SV=4	DUT	0.0336508	56.378	EK(1)FEVK(1)K(1)GDR	2	5.3984	1
P35232	208	K	Prohibitin 1 OS=Homo sapiens OX=9606 GN=PHB1 PE=1 SV=1	PHB1	0.00219026	40.533	K(1)AAIISAEGDSK	2	-0.23094	1
P23246	208	K	Splicing factor, proline- and glutamine-rich OS=Homo sapiens OX=9606 GN=SFPQ PE=1 SV=2	SFPQ	0.00459255	78.816	QGPGPGGPK(1)GGK	2	0.63242	1
Q14247	208	K	Src substrate cortactin OS=Homo sapiens OX=9606 GN=CTTN PE=1 SV=2	CTTN	6.53516e-06	150.44	VDK(1)SAVGFEYQGK	2	0.30819	2
P30041	209	K	Peroxiredoxin-6 OS=Homo sapiens OX=9606 GN=PRDX6 PE=1 SV=3	PRDX6	0.000673846	111.61	GVFTK(1)ELPSGK	2	-0.34645	5
P23284	209	K	Peptidyl-prolyl cis-trans isomerase B OS=Homo sapiens OX=9606 GN=PPIB PE=1 SV=2	PPIB	0.0364374	44.82	IEVEK(1)PFAIAK	2	1.8166	1
P09874	209	K	Poly [ADP-ribose] polymerase 1 OS=Homo sapiens OX=9606 GN=PARP1 PE=1 SV=4	PARP1	0.00371953	62.454	K(1)GDEVDGVDEVAK	2	0.65115	1
O75821	209	K	Eukaryotic translation initiation factor 3 subunit G OS=Homo sapiens OX=9606 GN=EIF3G PE=1 SV=2	EIF3G	0.000455625	63.79	LPGELEPVQATQNK(1)TGK	2	-1.2957	1
Q00325	209	K	Phosphate carrier protein, mitochondrial OS=Homo sapiens OX=9606 GN=SLC25A3 PE=1 SV=2	SLC25A3	0.0170934	60.589	MYK(1)EEGLK	2	-2.0056	5
P42224	209	K	Signal transducer and activator of transcription 1-alpha/beta OS=Homo sapiens OX=9606 GN=STAT1 PE=1 SV=2	STAT1	0.0140263	53.878	MYLMLDNK(1)R	2	1.7332	1
P01857	209	K	Immunoglobulin heavy constant gamma 1 OS=Homo sapiens OX=9606 GN=IGHG1 PE=1 SV=1	IGHG1	0.00260098	76.255	VSNK(1)ALPAPIEK	2	0.93499	3
P51608	210	K	Methyl-CpG-binding protein 2 OS=Homo sapiens OX=9606 GN=MECP2 PE=1 SV=1	MECP2	0.000213194	123.5	AATSEGVQVK(1)R	2	-0.45675	1
P50395	210	K	Rab GDP dissociation inhibitor beta OS=Homo sapiens OX=9606 GN=GDI2 PE=1 SV=2	GDI2	0.0146866	47.561	IK(1)LYSESLAR	2	-0.29638	2
Q02878	210	K	60S ribosomal protein L6 OS=Homo sapiens OX=9606 GN=RPL6 PE=1 SV=3	RPL6	0.00420176	71.066	IPK(1)HLTDAYFK	2	0.37799	1
Q14CZ7	210	K	FAST kinase domain-containing protein 3, mitochondrial OS=Homo sapiens OX=9606 GN=FASTKD3 PE=1 SV=2	FASTKD3	0.033029	44.42	K(1)GGMEVR	2	9.7905	1
P27824	210	K	Calnexin OS=Homo sapiens OX=9606 GN=CANX PE=1 SV=2	CANX	0.0345257	72.365	NPK(1)TGIYEEK	2	-0.46603	1
P23246	211	K	Splicing factor, proline- and glutamine-rich OS=Homo sapiens OX=9606 GN=SFPQ PE=1 SV=2	SFPQ	0.0398865	45.489	GGK(1)MPGGPK	2	-0.73596	2
Q96B97	211	K	SH3 domain-containing kinase-binding protein 1 OS=Homo sapiens OX=9606 GN=SH3KBP1 PE=1 SV=2	SH3KBP1	0.0045574	47.561	VK(1)GVGFGDIFK	2	-1.1861	1
O15156	212	K	Zinc finger and BTB domain-containing protein 7B OS=Homo sapiens OX=9606 GN=ZBTB7B PE=1 SV=2	ZBTB7B	0.000239486	109.36	AFLQTK(1)GAR	2	0.031191	2
P33316	212	K	Deoxyuridine 5'-triphosphate nucleotidohydrolase, mitochondrial OS=Homo sapiens OX=9606 GN=DUT PE=1 SV=4	DUT	0.0336508	56.378	EK(1)FEVK(1)K(1)GDR	2	5.3984	1
P07355	212	K	Annexin A2 OS=Homo sapiens OX=9606 GN=ANXA2 PE=1 SV=2	ANXA2	0.00982781	61.194	GTDVPK(1)WISIMTER	2	-3.9627	1
P13716	213	K	Delta-aminolevulinic acid dehydratase OS=Homo sapiens OX=9606 GN=ALAD PE=1 SV=1	ALAD	0.00048468	81.799	DAAK(1)SSPAFGDR	2	0.68068	4
P33316	213	K	Deoxyuridine 5'-triphosphate nucleotidohydrolase, mitochondrial OS=Homo sapiens OX=9606 GN=DUT PE=1 SV=4	DUT	0.0336508	56.378	EK(1)FEVK(1)K(1)GDR	2	5.3984	1
P01859	213	K	Immunoglobulin heavy constant gamma 2 OS=Homo sapiens OX=9606 GN=IGHG2 PE=1 SV=2	IGHG2	0.00943427	48.701	GLPAPIEK(1)TISK	2	1.5478	1
P51888	213	K	Prolargin OS=Homo sapiens OX=9606 GN=PRELP PE=1 SV=1	PRELP	0.0028501	54.199	LSDGVFK(1)PDTFHGLK	3	-0.0042675	1
P09493	213	K	Tropomyosin alpha-1 chain OS=Homo sapiens OX=9606 GN=TPM1 PE=1 SV=2	TPM1	0.00248058	81.799	SLEAQAEK(1)YSQK	2	0.64389	1
P42167	213	K	Lamina-associated polypeptide 2, isoforms beta/gamma OS=Homo sapiens OX=9606 GN=TMPO PE=1 SV=2	TMPO	2.52354e-14	178.87	TPVTLK(1)QR	2	-0.3283	4
Q9UKU7	213	K	Isobutyryl-CoA dehydrogenase, mitochondrial OS=Homo sapiens OX=9606 GN=ACAD8 PE=1 SV=1	TSSC4	0.0436286	47.561	VLGK(1)VGEPGR	2	0.90324	1
P42765	214	K	3-ketoacyl-CoA thiolase, mitochondrial OS=Homo sapiens OX=9606 GN=ACAA2 PE=1 SV=2	ACAA2	2.02873e-05	130.79	GK(1)QTMQVDEHAR	2	-1.7083	1
P04083	214	K	Annexin A1 OS=Homo sapiens OX=9606 GN=ANXA1 PE=1 SV=2	ANXA1	3.79581e-10	165.02	K(1)GTDVNVFNTILTTR	2	-1.1141	1
O75533	214	K	Splicing factor 3B subunit 1 OS=Homo sapiens OX=9606 GN=SF3B1 PE=1 SV=3	SF3B1	7.99156e-05	47.27	K(1)LSSWDQAETPGHTPSLR	3	-1.873	1
P06753	214	K	Tropomyosin alpha-3 chain OS=Homo sapiens OX=9606 GN=TPM3 PE=1 SV=2	TPM3	0.00127511	103.69	SLEAQAEK(1)YSQK	2	-0.81201	3
Q9BVC6	215	K	Transmembrane protein 109 OS=Homo sapiens OX=9606 GN=TMEM109 PE=1 SV=1	TMEM109	9.26787e-07	141.29	ASGAQLEAK(1)VR	2	-0.75512	4
P30041	215	K	Peroxiredoxin-6 OS=Homo sapiens OX=9606 GN=PRDX6 PE=1 SV=3	PRDX6	0.031756	58.687	ELPSGK(1)K	2	-0.56958	1
P04406	215	K	Glyceraldehyde-3-phosphate dehydrogenase OS=Homo sapiens OX=9606 GN=GAPDH PE=1 SV=3	GAPDH	0.000255091	69.201	GALQNIIPASTGAAK(1)AVGK	2	0.54493	2
P32455	215	K	Guanylate-binding protein 1 OS=Homo sapiens OX=9606 GN=GBP1 PE=1 SV=2	GBP1	6.84566e-08	165.39	GTSQK(1)DETFNLPR	2	-1.2211	4
Q99729	215	K	Heterogeneous nuclear ribonucleoprotein A/B OS=Homo sapiens OX=9606 GN=HNRNPAB PE=1 SV=2	HNRNPAB	2.25647e-06	143.39	K(1)FHTVSGSK	2	-0.038548	2
P01857	217	K	Immunoglobulin heavy constant gamma 1 OS=Homo sapiens OX=9606 GN=IGHG1 PE=1 SV=1	IGHG1	0.0104469	44.598	ALPAPIEK(1)TISK	2	0.53756	1
P50454	217	K	Serpin H1 OS=Homo sapiens OX=9606 GN=SERPINH1 PE=1 SV=2	SERPINH1	0.0531366	49.96	FHHK(1)MVDNR	2	0.65572	1
P33241	217	K	Lymphocyte-specific protein 1 OS=Homo sapiens OX=9606 GN=LSP1 PE=1 SV=1	LSP1	0.0257817	62.271	K(1)SQPDLPISK	2	0.21951	1
P30101	218	K	Protein disulfide-isomerase A3 OS=Homo sapiens OX=9606 GN=PDIA3 PE=1 SV=4	PDIA3	0.000267234	103.69	FEDK(1)TVAYTEQK	2	-0.22282	2
Q9Y3B8	218	K	Oligoribonuclease, mitochondrial OS=Homo sapiens OX=9606 GN=REXO2 PE=1 SV=3	REXO2	0.0288218	62.88	K(0.006)K(0.994)IDEK(0.5)K(0.5)R	2	-7.648	1
Q15631	219	K	Translin OS=Homo sapiens OX=9606 GN=TSN PE=1 SV=1	TSN	0.0247074	43.306	GFNK(1)ETAAACVEK	2	-0.10586	1
P21810	219	K	Biglycan OS=Homo sapiens OX=9606 GN=BGN PE=1 SV=2	BGN	7.09985e-07	106.35	ISEAK(1)LTGIPK	2	1.366	6
P26641	219	K	Elongation factor 1-gamma OS=Homo sapiens OX=9606 GN=EEF1G PE=1 SV=3	EEF1G	0.0396442	47.349	MAQFDAK(1)K	2	-0.55062	1
P18206	219	K	Vinculin OS=Homo sapiens OX=9606 GN=VCL PE=1 SV=4	VCL	7.44754e-17	187.85	NSK(1)NQGIEEALK	2	-0.19667	6
P78347	219	K	General transcription factor II-I OS=Homo sapiens OX=9606 GN=GTF2I PE=1 SV=2	GTF2I	0.00112779	74.524	SILSPGGSCGPIK(1)VK	2	-0.92335	1
P37837	219	K	Transaldolase OS=Homo sapiens OX=9606 GN=TALDO1 PE=1 SV=2	TALDO1	0.0122173	74.269	SVTK(1)IYNYYK	2	0.16413	2
Q9UHR5	220	K	SAP30-binding protein OS=Homo sapiens OX=9606 GN=SAP30BP PE=1 SV=1	THRAP3	0.0114542	67.464	GFVPEK(1)NFR	2	0.59479	1
P26641	220	K	Elongation factor 1-gamma OS=Homo sapiens OX=9606 GN=EEF1G PE=1 SV=3	EEF1G	0.00169417	121.67	K(1)FAETQPK	2	-1.1522	4
Q9NZN4	220	K	EH domain-containing protein 2 OS=Homo sapiens OX=9606 GN=EHD2 PE=1 SV=2	GMPR2	0.00845651	69.915	K(1)YAGGVAEYR	2	0.73222	1
P00558	220	K	Phosphoglycerate kinase 1 OS=Homo sapiens OX=9606 GN=PGK1 PE=1 SV=3	PGK1	0.0356897	42.941	VADK(1)IQLINNMLDK	2	-1.1776	1
Q4KMQ2	220	K	Anoctamin-6 OS=Homo sapiens OX=9606 GN=ANO6 PE=1 SV=2	ANO6	0.000114358	94.804	VK(1)YQVINNVSK	2	-5.1323	2
Q9NZN4	220	K	EH domain-containing protein 2 OS=Homo sapiens OX=9606 GN=EHD2 PE=1 SV=2	EHD2	0.000286335	96.313	VVLNK(1)ADMVETQQLMR	2	-2.5041	2
P09661	221	K	U2 small nuclear ribonucleoprotein A' OS=Homo sapiens OX=9606 GN=SNRPA1 PE=1 SV=2	SNRPA1	0.00180744	82.437	LK(1)GLLQSGQIPGR	2	0.56488	1
P19338	223	K	Nucleolin OS=Homo sapiens OX=9606 GN=NCL PE=1 SV=3	NCL	0.0359892	58.286	AAK(1)VVPVK	2	-0.33344	2
Q03252	223	K	Lamin-B2 OS=Homo sapiens OX=9606 GN=LMNB2 PE=1 SV=4	LMNB2	0.00119031	99.305	K(1)SVFEEEVR	2	0.88062	4
P08670	223	K	Vimentin OS=Homo sapiens OX=9606 GN=VIM PE=1 SV=4	VIM	0.0219004	66.953	K(1)VESLQEEIAFLK	2	0.23948	1
P09496	223	K	Clathrin light chain A OS=Homo sapiens OX=9606 GN=CLTA PE=1 SV=1	CLTA	8.65531e-08	159.11	LCDFNPK(1)SSK	2	0.21195	6
P06748	223	K	Nucleophosmin OS=Homo sapiens OX=9606 GN=NPM1 PE=1 SV=2	NPM1	0.00935155	111.39	SK(1)GQESFK	2	-1.1318	1
P52597	224	K	Heterogeneous nuclear ribonucleoprotein F OS=Homo sapiens OX=9606 GN=HNRNPF PE=1 SV=3	HNRNPF	3.21828e-12	167.76	YIGIVK(1)QAGLER	2	-0.53543	5
P37837	225	K	Transaldolase OS=Homo sapiens OX=9606 GN=TALDO1 PE=1 SV=2	TALDO1	0.0334698	56.89	IYNYYK(1)K	2	-1.3401	1
Q14247	226	K	Src substrate cortactin OS=Homo sapiens OX=9606 GN=CTTN PE=1 SV=2	CTTN	0.000291338	127.94	HESQK(1)DYVK	2	-0.45418	2
P11766	226	K	Alcohol dehydrogenase class-3 OS=Homo sapiens OX=9606 GN=ADH5 PE=1 SV=4	ADH5	0.0307456	60.892	IIGVDINK(1)DK	2	0.35414	1
P51884	226	K	Lumican OS=Homo sapiens OX=9606 GN=LUM PE=1 SV=2	LUM	0.00621697	60.547	ISNIPDEYFK(1)R	2	-0.39482	1
Q7Z406	226	K	Myosin-14 OS=Homo sapiens OX=9606 GN=MYH14 PE=1 SV=2	MYH14	0.0080374	62.271	K(1)EPGVPGELER	2	0.40624	1
P30101	226	K	Protein disulfide-isomerase A3 OS=Homo sapiens OX=9606 GN=PDIA3 PE=1 SV=4	PDIA3	0.00484027	51.531	TVAYTEQK(1)MTSGK	2	1.3034	1
P26641	227	K	Elongation factor 1-gamma OS=Homo sapiens OX=9606 GN=EEF1G PE=1 SV=3	EEF1G	0.0291043	42.835	FAETQPK(1)K	2	-0.027606	1
P00325	227	K	All-trans-retinol dehydrogenase [NAD(+)] ADH1B OS=Homo sapiens OX=9606 GN=ADH1B PE=1 SV=3	ADH1B	0.0057686	85.716	IIAVDINK(1)DK	2	0.11595	3
P07355	227	K	Annexin A2 OS=Homo sapiens OX=9606 GN=ANXA2 PE=1 SV=2	ANXA2	0.00235887	90.306	SVPHLQK(1)VFDR	2	-0.013663	8
Q96IZ0	227	K	PRKC apoptosis WT1 regulator protein OS=Homo sapiens OX=9606 GN=PAWR PE=1 SV=1	PAWR	3.87456e-06	66.485	YK(1)STTSVSEEDVSSR	2	-0.29906	1
P06733	228	K	Alpha-enolase OS=Homo sapiens OX=9606 GN=ENO1 PE=1 SV=2	ENO1	0.0331143	48.785	EGLELLK(1)TAIGK	2	0.81775	1
Q6NUK1	228	K	Calcium-binding mitochondrial carrier protein SCaMC-1 OS=Homo sapiens OX=9606 GN=SLC25A24 PE=1 SV=2	SLC25A24	1.47412e-07	110.44	IMMQVHGSK(1)SDK	2	0.24885	3
P00738	228	K	Haptoglobin OS=Homo sapiens OX=9606 GN=HP PE=1 SV=1	HP	0.0183366	63.397	K(1)QLVEIEK	2	0.80732	1
Q96KQ7	229	K	Histone-lysine N-methyltransferase EHMT2 OS=Homo sapiens OX=9606 GN=EHMT2 PE=1 SV=3	EHMT2	0.00116855	48.363	K(1)LNSGGGLSEELGSAR	2	-0.57697	1
P04075	230	K	Fructose-bisphosphate aldolase A OS=Homo sapiens OX=9606 GN=ALDOA PE=1 SV=2	ALDOA	4.2204e-12	74.152	ALSDHHIYLEGTLLK(1)PNMVTPGHACTQK	3	-1.9895	2
P02647	230	K	Apolipoprotein A-I OS=Homo sapiens OX=9606 GN=APOA1 PE=1 SV=1	APOA1	5.4423e-06	94.791	ATEHLSTLSEK(1)AK	2	-0.59088	1
Q9UEE9	230	K	Craniofacial development protein 1 OS=Homo sapiens OX=9606 GN=CFDP1 PE=1 SV=1	CORO1C	0.0106248	112.7	K(1)NILDSK	2	-1.2827	2
Q13011	231	K	Delta(3,5)-Delta(2,4)-dienoyl-CoA isomerase, mitochondrial OS=Homo sapiens OX=9606 GN=ECH1 PE=1 SV=2	ECH1	1.44901e-09	93.649	K(1)MMADEALGSGLVSR	2	-0.036553	1
P40121	231	K	Macrophage-capping protein OS=Homo sapiens OX=9606 GN=CAPG PE=1 SV=2	CAPG	0.0112875	53.363	PALK(1)EGNPEEDLTADK	2	1.7783	1
Q6NUK1	231	K	Calcium-binding mitochondrial carrier protein SCaMC-1 OS=Homo sapiens OX=9606 GN=SLC25A24 PE=1 SV=2	SLC25A24	0.00252328	76.572	SDK(1)MNIFGGFR	2	1.4589	1
P29401	232	K	Transketolase OS=Homo sapiens OX=9606 GN=TKT PE=1 SV=3	TKT	2.03878e-15	175.68	AFGQAK(1)HQPTAIIAK	2	-0.44754	2
P00338	232	K	L-lactate dehydrogenase A chain OS=Homo sapiens OX=9606 GN=LDHA PE=1 SV=2	LDHA	0.00336749	63.766	EVHK(1)QVVESAYEVIK	2	-2.6775	1
O14867	232	K	Transcription regulator protein BACH1 OS=Homo sapiens OX=9606 GN=BACH1 PE=1 SV=2	BACH1	0.0493131	49.96	FQK(1)AFGTDR	2	0.43707	1
Q96C19	233	K	EF-hand domain-containing protein D2 OS=Homo sapiens OX=9606 GN=EFHD2 PE=1 SV=1	EFHD2	0.000975653	90.142	AAFK(1)ELQSTFK	2	-0.4258	1
P0DPI2	233	K	Glutamine amidotransferase-like class 1 domain-containing protein 3A, mitochondrial OS=Homo sapiens OX=9606 GN=GATD3A PE=1 SV=1	GATD3A	0.00354626	54.584	EVVEAHVDQK(1)NK	2	0.51057	1
P48444	233	K	Coatomer subunit delta OS=Homo sapiens OX=9606 GN=ARCN1 PE=1 SV=1	ARCN1	0.0013594	113.46	GK(1)EVDNFVDK	2	0.33746	2
P02545	233	K	Prelamin-A/C OS=Homo sapiens OX=9606 GN=LMNA PE=1 SV=1	LMNA	0.00326176	103.8	LVEIDNGK(1)QR	2	-0.44838	1
P06733	233	K	Alpha-enolase OS=Homo sapiens OX=9606 GN=ENO1 PE=1 SV=2	ENO1	0.00282923	92.445	TAIGK(1)AGYTDK	2	-0.012258	4
P07355	233	K	Annexin A2 OS=Homo sapiens OX=9606 GN=ANXA2 PE=1 SV=2	ANXA2	0.000144363	95.656	YK(1)SYSPYDMLESIR	2	-0.95974	1
P00325	234	K	All-trans-retinol dehydrogenase [NAD(+)] ADH1B OS=Homo sapiens OX=9606 GN=ADH1B PE=1 SV=2	ADH1B	3.91784e-11	106.58	AK(1)ELGATECINPQDYK	2	-0.50078	1
Q99439	234	K	Calponin-2 OS=Homo sapiens OX=9606 GN=CNN2 PE=1 SV=4	CNN2	0.000134879	108.93	HIYDTK(1)LGTDK	2	2.0251	1
Q9Y5U2	234	K	Protein TSSC4 OS=Homo sapiens OX=9606 GN=TSSC4 PE=1 SV=3	TSSC4	0.0436286	47.561	VLGK(1)VGEPGR	2	0.90324	1
P22234	235	K	Bifunctional phosphoribosylaminoimidazole carboxylase/phosphoribosylaminoimidazole succinocarboxamide synthetase OS=Homo sapiens OX=9606 GN=PAICS PE=1 SV=3	PAICS	3.66552e-06	119.43	DLK(1)EVTPEGLQMVK	2	-1.0409	1
Q14247	235	K	Src substrate cortactin OS=Homo sapiens OX=9606 GN=CTTN PE=1 SV=2	CTTN	0.000393762	81.799	GFGGK(1)FGVQTDR	2	-0.069089	4
P42768	235	K	Actin nucleation-promoting factor WAS OS=Homo sapiens OX=9606 GN=WAS PE=1 SV=4	WAS	0.00660703	61.194	ISK(1)ADIGAPSGFK	2	0.67731	2
P08670	235	K	Vimentin OS=Homo sapiens OX=9606 GN=VIM PE=1 SV=4	VIM	5.91799e-05	110.58	KVESLQEEIAFLK(1)K	2	0.69172	3
P47756	235	K	F-actin-capping protein subunit beta OS=Homo sapiens OX=9606 GN=CAPZB PE=1 SV=5	CAPZB	3.28423e-05	127.03	STLNEIYFGK(1)TK	2	3.3386	5
P49585	238	K	Choline-phosphate cytidylyltransferase A OS=Homo sapiens OX=9606 GN=PCYT1A PE=1 SV=2	PCYT1A	0.0102115	64.906	ELNVSFINEK(1)K	2	-1.1436	1
P60842	238	K	Eukaryotic initiation factor 4A-I OS=Homo sapiens OX=9606 GN=EIF4A1 PE=1 SV=1	EIF4A1	0.00191055	92.428	K(1)EELTLEGIR	2	1.5226	3
P39687	238	K	Acidic leucine-rich nuclear phosphoprotein 32 family member A OS=Homo sapiens OX=9606 GN=ANP32A PE=1 SV=1	ANP32A	1.18107e-31	211.84	K(1)REPEDEGEDDD	2	0.77624	5
P13639	239	K	Elongation factor 2 OS=Homo sapiens OX=9606 GN=EEF2 PE=1 SV=4	EEF2	2.18652e-26	181.44	FAAK(1)GEGQLGPAER	2	0.076424	6
P40926	239	K	Malate dehydrogenase, mitochondrial OS=Homo sapiens OX=9606 GN=MDH2 PE=1 SV=3	MDH2	1.26345e-07	112.93	IQEAGTEVVK(1)AK	2	-1.4324	6
P16152	239	K	Carbonyl reductase [NADPH] 1 OS=Homo sapiens OX=9606 GN=CBR1 PE=1 SV=3	CBR1	0.00156518	87.895	TDMAGPK(1)ATK	2	0.9261	2
P06748	239	K	Nucleophosmin OS=Homo sapiens OX=9606 GN=NPM1 PE=1 SV=2	NPM1	9.88184e-06	133.49	TPK(1)GPSSVEDIK	2	0.42591	6
P12110	239	K	Collagen alpha-2(VI) chain OS=Homo sapiens OX=9606 GN=COL6A2 PE=1 SV=4	COL6A2	0.000960417	65.408	VMK(1)HEAYGECYK	2	0.96396	3
O14744	240	K	Protein arginine N-methyltransferase 5 OS=Homo sapiens OX=9606 GN=PRMT5 PE=1 SV=4	PRMT5	0.000320639	81.799	AAILPTSIFLTNK(1)K	2	0.65629	1
P14317	241	K	Hematopoietic lineage cell-specific protein OS=Homo sapiens OX=9606 GN=HCLS1 PE=1 SV=3	HCLS1	0.00205538	92.428	AK(1)FESMAEEK	2	2.2765	4
P26641	241	K	Elongation factor 1-gamma OS=Homo sapiens OX=9606 GN=EEF1G PE=1 SV=3	EEF1G	1.08208e-09	167.76	EEK(1)QKPQAER	2	-1.4366	2
P29401	241	K	Transketolase OS=Homo sapiens OX=9606 GN=TKT PE=1 SV=3	TKT	0.0373858	70.195	HQPTAIIAK(1)TFK	2	-0.04774	1
P18669	241	K	Phosphoglycerate mutase 1 OS=Homo sapiens OX=9606 GN=PGAM1 PE=1 SV=2	PGAM1	0.0170188	68.49	K(1)AMEAVAAQGK	2	1.9037	1
O00151	241	K	PDZ and LIM domain protein 1 OS=Homo sapiens OX=9606 GN=PDLIM1 PE=1 SV=4	PDLIM1	0.0389882	51.864	SVK(1)APVTK	2	-0.79002	1
P09496	242	K	Clathrin light chain A OS=Homo sapiens OX=9606 GN=CLTA PE=1 SV=1	CLTA	1.90794e-05	104.39	SVLISLK(1)QAPLVH	2	0.90229	2
P07585	242	K	Decorin OS=Homo sapiens OX=9606 GN=DCN PE=1 SV=1	DCN	0.000776409	90.306	VDAASLK(1)GLNNLAK	2	-2.9263	2
P25786	243	K	Proteasome subunit alpha type-1 OS=Homo sapiens OX=9606 GN=PSMA1 PE=1 SV=1	PSMA1	7.94099e-10	147.72	K(1)AQPAQPADEPAEK	2	0.17877	4
Q14103	243	K	Heterogeneous nuclear ribonucleoprotein D0 OS=Homo sapiens OX=9606 GN=HNRNPD PE=1 SV=1	HNRNPD	8.39137e-05	158.37	K(1)YHNVGLSK	2	-0.18598	6
Q15233	243	K	Non-POU domain-containing octamer-binding protein OS=Homo sapiens OX=9606 GN=NONO PE=1 SV=4	NONO	0.00359093	79.809	LVIK(1)NQQFHK	2	2.0461	2
P83111	243	K	Serine beta-lactamase-like protein LACTB, mitochondrial OS=Homo sapiens OX=9606 GN=LACTB PE=1 SV=2	LACTB	2.13002e-11	151.66	MMK(1)ENVAFEQEK	2	0.50239	5
P10915	243	K	Hyaluronan and proteoglycan link protein 1 OS=Homo sapiens OX=9606 GN=HAPLN1 PE=2 SV=2	HAPLN1	0.00889284	67.507	NYGFWDK(1)DK	2	-0.34371	1
Q96I25	245	K	Splicing factor 45 OS=Homo sapiens OX=9606 GN=RBM17 PE=1 SV=1	RBM17	0.0255864	46.835	IMQK(1)YGFR	2	0.5307	1
Q14247	245	K	Src substrate cortactin OS=Homo sapiens OX=9606 GN=CTTN PE=1 SV=2	CTTN	1.78538e-05	110.44	QDK(1)CALGWDHQEK	2	1.1456	2
P13667	245	K	Protein disulfide-isomerase A4 OS=Homo sapiens OX=9606 GN=PDIA4 PE=1 SV=2	PDIA4	5.31392e-05	118.91	VDATAETDLAK(1)R	2	2.8374	1
P04083	245	K	Annexin A1 OS=Homo sapiens OX=9606 GN=ANXA1 PE=1 SV=2	ANXA1	0.0177449	76.605	YSK(1)HDMNK	2	-0.32463	1
O00151	246	K	PDZ and LIM domain protein 1 OS=Homo sapiens OX=9606 GN=PDLIM1 PE=1 SV=4	PDLIM1	1.85202e-20	180.17	APVTK(1)VAASIGNAQK	2	1.0329	5
P26640	246	K	Valine--tRNA ligase OS=Homo sapiens OX=9606 GN=VARS1 PE=1 SV=4	VARS1	1.23788e-09	158.37	EKLEK(1)FQQK	2	0.056107	1
P55083	246	K	Microfibril-associated glycoprotein 4 OS=Homo sapiens OX=9606 GN=MFAP4 PE=1 SV=2	MFAP4	0.00354914	76.833	GFYYSLK(1)R	2	1.4095	3
P32455	246	K	Guanylate-binding protein 1 OS=Homo sapiens OX=9606 GN=GBP1 PE=1 SV=2	GBP1	0.0123787	65.313	K(1)LAQLEK	2	-0.58603	1
P26640	246	K	Valine--tRNA ligase OS=Homo sapiens OX=9606 GN=VARS1 PE=1 SV=4	VARS1	0.0181409	95.311	LEK(1)FQQK	2	-1.1122	2
Q2TAL8	246	K	Transcriptional regulator QRICH1 OS=Homo sapiens OX=9606 GN=QRICH1 PE=1 SV=1	QRICH1	0.00934294	70.389	VGTASVLQPVK(1)K	2	-0.51419	1
P14618	247	K	Pyruvate kinase PKM OS=Homo sapiens OX=9606 GN=PKM PE=1 SV=4	PKM	1.96753e-06	150.53	K(1)ASDVHEVR	2	-0.54845	7
Q16513	247	K	Serine/threonine-protein kinase N2 OS=Homo sapiens OX=9606 GN=PKN2 PE=1 SV=1	PKN2	0.00815116	74.269	LLGSGK(1)VTDR	2	0.5788	2
P00325	248	K	All-trans-retinol dehydrogenase [NAD(+)] ADH1B OS=Homo sapiens OX=9606 GN=ADH1B PE=1 SV=2	ADH1B	2.14141e-16	169.57	ELGATECINPQDYK(1)K	2	0.66547	1
P61247	249	K	40S ribosomal protein S3a OS=Homo sapiens OX=9606 GN=RPS3A PE=1 SV=2	RPS3A	0.000199294	112.93	ATGDETGAK(1)VER	2	-0.95512	2
P00325	249	K	All-trans-retinol dehydrogenase [NAD(+)] ADH1B OS=Homo sapiens OX=9606 GN=ADH1B PE=1 SV=3	ADH1B	0.00309489	99.305	K(1)PIQEVLK	2	-1.0702	4
Q15233	249	K	Non-POU domain-containing octamer-binding protein OS=Homo sapiens OX=9606 GN=NONO PE=1 SV=4	NONO	0.0218811	51.864	NQQFHK(1)ER	2	-1.4473	1
Q92733	250	K	Proline-rich protein PRCC OS=Homo sapiens OX=9606 GN=PRCC PE=1 SV=1	PRCC	0.00202301	74.524	AAAK(1)SAALQVTK	2	-0.33794	2
P06748	250	K	Nucleophosmin OS=Homo sapiens OX=9606 GN=NPM1 PE=1 SV=2	NPM1	0.00979242	79.059	AK(1)MQASIEK	2	-1.8842	1
P04083	250	K	Annexin A1 OS=Homo sapiens OX=9606 GN=ANXA1 PE=1 SV=2	ANXA1	1.96351e-05	87.573	HDMNK(1)VLDLELK	2	-0.36557	1
P0DOX5	250	K	Immunoglobulin gamma-1 heavy chain OS=Homo sapiens OX=9606 PE=1 SV=2		0.0369015	52.591	PK(1)DTLMISR	2	1.3594	1
P18669	251	K	Phosphoglycerate mutase 1 OS=Homo sapiens OX=9606 GN=PGAM1 PE=1 SV=2	PGAM1	1.87097e-07	147.78	AMEAVAAQGK(1)AK	2	-0.6422	9
Q14103	251	K	Heterogeneous nuclear ribonucleoprotein D0 OS=Homo sapiens OX=9606 GN=HNRNPD PE=1 SV=1	HNRNPD	0.0411817	46.033	YHNVGLSK(1)CEIK	3	-4.7445	1
P83111	252	K	Serine beta-lactamase-like protein LACTB, mitochondrial OS=Homo sapiens OX=9606 GN=LACTB PE=1 SV=2	LACTB	8.81106e-07	134.2	ENVAFEQEK(1)EGK	2	-1.2278	5
P47756	252	K	F-actin-capping protein subunit beta OS=Homo sapiens OX=9606 GN=CAPZB PE=1 SV=5	CAPZB	0.00377435	83.358	SVQTFADK(1)SK	2	-0.40436	2
P26038	253	K	Moesin OS=Homo sapiens OX=9606 GN=MSN PE=1 SV=3	MSN	0.00507932	74.486	NISFNDK(1)K	2	-1.2077	4
P09525	253	K	Annexin A4 OS=Homo sapiens OX=9606 GN=ANXA4 PE=1 SV=4	ANXA4	0.0157616	49.16	SAYFAEK(1)LYK	2	0.46149	1
O94903	254	K	Pyridoxal phosphate homeostasis protein OS=Homo sapiens OX=9606 GN=PLPBP PE=1 SV=1	PLPBP	0.0271812	64.906	DYSK(0.976)K(0.024)PTPDK	2	-1.5306	1
P04406	254	K	Glyceraldehyde-3-phosphate dehydrogenase OS=Homo sapiens OX=9606 GN=GAPDH PE=1 SV=3	GAPDH	0.00188374	65.879	LEK(0.004)PAK(0.996)YDDIKK	3	0.28322	1
P47756	254	K	F-actin-capping protein subunit beta OS=Homo sapiens OX=9606 GN=CAPZB PE=1 SV=5	CAPZB	0.0232065	72.492	SK(1)QEALK	2	0.1284	1
P49585	254	K	Choline-phosphate cytidylyltransferase A OS=Homo sapiens OX=9606 GN=PCYT1A PE=1 SV=2	PCYT1A	0.0343573	49.96	VK(1)DVEEK	2	-1.119	1
P48444	256	K	Coatomer subunit delta OS=Homo sapiens OX=9606 GN=ARCN1 PE=1 SV=1	ARCN1	0.000936102	78.043	SEGETIMSSSMGK(1)R	2	-1.2964	1
P06733	256	K	Alpha-enolase OS=Homo sapiens OX=9606 GN=ENO1 PE=1 SV=2	ENO1	0.00351812	76.572	SGK(1)YDLDFK	2	0.082861	3
Q99829	256	K	Copine-1 OS=Homo sapiens OX=9606 GN=CPNE1 PE=1 SV=1	CPNE1	0.0447175	43.734	SYK(1)NSGTIR	2	-0.537	1
Q15417	256	K	Calponin-3 OS=Homo sapiens OX=9606 GN=CNN3 PE=1 SV=1	CNN3	2.98107e-06	102.03	VASQK(1)GMSVYGLGR	2	-0.23615	1
P23141	257	K	Liver carboxylesterase 1 OS=Homo sapiens OX=9606 GN=CES1 PE=1 SV=2	CES1	0.00021153	95.656	AISESGVALTSVLVK(1)K	2	-5.032	1
P55884	257	K	Eukaryotic translation initiation factor 3 subunit B OS=Homo sapiens OX=9606 GN=EIF3B PE=1 SV=3	EIF3B	0.0083035	76.605	LDK(1)QHTFR	2	0.39406	2
P01009	257	K	Alpha-1-antitrypsin OS=Homo sapiens OX=9606 GN=SERPINA1 PE=1 SV=3	SERPINA1	0.00258967	72.038	LGMFNIQHCK(1)K	2	2.9636	1
P06748	257	K	Nucleophosmin OS=Homo sapiens OX=9606 GN=NPM1 PE=1 SV=2	NPM1	0.00465827	72.846	MQASIEK(1)GGSLPK	2	0.82324	2
P01876	258	K	Immunoglobulin heavy constant alpha 1 OS=Homo sapiens OX=9606 GN=IGHA1 PE=1 SV=2	IGHA1	0.0040948	98.009	GFSPK(1)DVLVR	2	1.2447	4
P01009	258	K	Alpha-1-antitrypsin OS=Homo sapiens OX=9606 GN=SERPINA1 PE=1 SV=3	SERPINA1	0.00339814	101.82	K(1)LSSWVLLMK	2	-0.11739	1
P09525	259	K	Annexin A4 OS=Homo sapiens OX=9606 GN=ANXA4 PE=1 SV=4	ANXA4	0.000217841	89.382	SMK(1)GLGTDDNTLIR	2	3.0044	3
P83111	259	K	Serine beta-lactamase-like protein LACTB, mitochondrial OS=Homo sapiens OX=9606 GN=LACTB PE=1 SV=2	LACTB	0.00392223	74.269	SNEK(1)NDFTK	2	-0.7087	1
P02649	260	K	Apolipoprotein E OS=Homo sapiens OX=9606 GN=APOE PE=1 SV=1	APOE	1.6342e-10	148.9	AK(1)LEEQAQQIR	2	2.3366	1
P02545	260	K	Prelamin-A/C OS=Homo sapiens OX=9606 GN=LMNA PE=1 SV=1	LMNA	0.00132643	74.849	AQHEDQVEQYK(1)K	2	-0.99579	2
P29401	260	K	Transketolase OS=Homo sapiens OX=9606 GN=TKT PE=1 SV=3	TKT	0.00414804	72.042	ESWHGK(1)PLPK	2	1.8549	1
Q5JSH3	261	K	WD repeat-containing protein 44 OS=Homo sapiens OX=9606 GN=WDR44 PE=1 SV=1	WDR44	0.000368352	87.942	K(1)SELEFETLK	2	-1.5517	1
P25705	261	K	ATP synthase subunit alpha, mitochondrial OS=Homo sapiens OX=9606 GN=ATP5F1A PE=1 SV=1	ATP5F1A	0.00028949	94.806	STVAQLVK(1)R	2	-1.4116	5
Q9NUU6	262	K	Inactive ubiquitin thioesterase OTULINL OS=Homo sapiens OX=9606 GN=OTULINL PE=1 SV=1	OTULINL	0.0291043	51.43	K(1)VIPSLFR	2	-3.4439	1
Q9NUU6	262	K	Inactive ubiquitin thioesterase OTULINL OS=Homo sapiens OX=9606 GN=OTULINL PE=1 SV=1	CZIB	0.00196137	90.761	LMDSVALK(1)GGR	2	-2.3198	2
P06733	262	K	Alpha-enolase OS=Homo sapiens OX=9606 GN=ENO1 PE=1 SV=2	ENO1	0.00128552	46.068	YDLDFK(1)SPDDPSR	2	0.4973	1
P12429	263	K	Annexin A3 OS=Homo sapiens OX=9606 GN=ANXA3 PE=1 SV=3	ANXA3	0.00157224	59.731	ALK(1)GIGTDEFTLNR	2	-2.4195	2
P26038	263	K	Moesin OS=Homo sapiens OX=9606 GN=MSN PE=1 SV=3	MSN	0.000326865	103.87	K(1)APDFVFYAPR	2	-1.6768	7
Q14247	263	K	Src substrate cortactin OS=Homo sapiens OX=9606 GN=CTTN PE=1 SV=2	CTTN	6.40921e-05	92.445	LQLHESQK(1)DYK	2	-0.65667	1
Q7L014	263	K	Probable ATP-dependent RNA helicase DDX46 OS=Homo sapiens OX=9606 GN=DDX46 PE=1 SV=2	DDX46	1.37246e-09	121.86	SGPTVTK(1)VVTVVTTK	2	0.9544	2
P78371	263	K	T-complex protein 1 subunit beta OS=Homo sapiens OX=9606 GN=CCT2 PE=1 SV=4	CCT2	2.90055e-06	118.26	VDSTAK(1)VAEIEHAEK	2	1.4529	1
Q09666	263	K	Neuroblast differentiation-associated protein AHNAK OS=Homo sapiens OX=9606 GN=AHNAK PE=1 SV=2	AHNAK	1.75942e-05	83.061	VGGSGVNVNAK(1)GLDLGGR	2	-4.9832	1
P04406	263	K	Glyceraldehyde-3-phosphate dehydrogenase OS=Homo sapiens OX=9606 GN=GAPDH PE=1 SV=3	GAPDH	0.00292305	104.39	VVK(1)QASEGPLK	2	-0.088173	1
P08133	265	K	Annexin A6 OS=Homo sapiens OX=9606 GN=ANXA6 PE=1 SV=3	ANXA6	0.0389882	51.864	AMK(1)GLGTR	2	-0.040882	2
P02545	265	K	Prelamin-A/C OS=Homo sapiens OX=9606 GN=LMNA PE=1 SV=1	LMNA	0.0326658	52.591	ELEK(1)TYSAK	2	1.5243	1
Q15942	265	K	Zyxin OS=Homo sapiens OX=9606 GN=ZYX PE=1 SV=1	ZYX	7.9918e-06	95.677	GPPASSPAPAPK(1)FSPVTPK	2	0.30113	1
P48643	265	K	T-complex protein 1 subunit epsilon OS=Homo sapiens OX=9606 GN=CCT5 PE=1 SV=1	CCT5	0.00099479	78.043	HK(1)LDVTSVEDYK	2	-1.1861	2
O14618	265	K	Copper chaperone for superoxide dismutase OS=Homo sapiens OX=9606 GN=CCS PE=1 SV=1	CCS	0.000336736	114.64	K(1)ESAQPPAHL	2	-0.45761	1
Q14247	266	K	Src substrate cortactin OS=Homo sapiens OX=9606 GN=CTTN PE=1 SV=2	CTTN	0.0220828	58.426	DYK(1)TGFGGK	2	-1.3406	1
P83111	266	K	Serine beta-lactamase-like protein LACTB, mitochondrial OS=Homo sapiens OX=9606 GN=LACTB PE=1 SV=2	LACTB	0.00206785	99.855	FK(1)TEQENEAK	2	-0.45805	3
P26599	266	K	Polypyrimidine tract-binding protein 1 OS=Homo sapiens OX=9606 GN=PTBP1 PE=1 SV=1	PTBP1	0.00209645	85.821	LTSLNVK(1)YNNDK	2	0.076029	1
O96009	266	K	Napsin-A OS=Homo sapiens OX=9606 GN=NAPSA PE=1 SV=1	NAPSA	0.00065484	71.066	VK(1)VGPGLTLCAK	2	0.75307	2
P27694	267	K	Replication protein A 70 kDa DNA-binding subunit OS=Homo sapiens OX=9606 GN=RPA1 PE=1 SV=2	RPA1	0.0017949	83.358	IANK(1)QFTAVK	2	0.5118	1
P09622	267	K	Dihydrolipoyl dehydrogenase, mitochondrial OS=Homo sapiens OX=9606 GN=DLD PE=1 SV=2	DLD	0.0294396	69.093	ILQK(1)QGFK	2	-0.28021	1
P00558	267	K	Phosphoglycerate kinase 1 OS=Homo sapiens OX=9606 GN=PGK1 PE=1 SV=3	PGK1	0.0295142	48.157	IVK(1)DLMSK	2	-1.2434	1
P47756	267	K	F-actin-capping protein subunit beta OS=Homo sapiens OX=9606 GN=CAPZB PE=1 SV=5	CAPZB	0.00103493	109.88	NDLVEALK(1)R	2	0.077676	1
P06748	267	K	Nucleophosmin OS=Homo sapiens OX=9606 GN=NPM1 PE=1 SV=2	NPM1	0.00761726	49.16	VEAK(1)FINYVK	2	-1.2798	1
P11021	268	K	Endoplasmic reticulum chaperone BiP OS=Homo sapiens OX=9606 GN=HSPA5 PE=1 SV=2	HSPA5	0.00134431	74.424	VMEHFIK(1)LYK	2	0.83649	2
Q04828	270	K	Aldo-keto reductase family 1 member C1 OS=Homo sapiens OX=9606 GN=AKR1C1 PE=1 SV=1	AKR1C1	0.000234153	96.957	GVVVLAK(1)SYNEQR	2	-0.96532	1
P14618	270	K	Pyruvate kinase PKM OS=Homo sapiens OX=9606 GN=PKM PE=1 SV=4	PKM	2.42383e-09	133.49	IISK(1)IENHEGVR	2	-0.81058	3
P42765	270	K	3-ketoacyl-CoA thiolase, mitochondrial OS=Homo sapiens OX=9606 GN=ACAA2 PE=1 SV=2	ACAA2	0.000586168	93.467	K(1)HNFTPLAR	2	0.55163	1
P46777	270	K	60S ribosomal protein L5 OS=Homo sapiens OX=9606 GN=RPL5 PE=1 SV=3	RPL5	0.000168777	129.72	PK(1)MSLAQK	2	-2.3393	3
P02545	270	K	Prelamin-A/C OS=Homo sapiens OX=9606 GN=LMNA PE=1 SV=1	LMNA	0.00331679	107.08	TYSAK(1)LDNAR	2	-0.30629	1
P07237	271	K	Protein disulfide-isomerase OS=Homo sapiens OX=9606 GN=P4HB PE=1 SV=3	P4HB	2.00932e-05	79.889	SVSDYDGK(1)LSNFK	2	-0.078819	2
Q7L014	271	K	Probable ATP-dependent RNA helicase DDX46 OS=Homo sapiens OX=9606 GN=DDX46 PE=1 SV=2	DDX46	0.0130059	62.969	VVTVVTTK(1)K	2	0.43219	2
Q07065	272	K	Cytoskeleton-associated protein 4 OS=Homo sapiens OX=9606 GN=CKAP4 PE=1 SV=2	CKAP4	0.0143947	74.524	AK(1)VASLEESEGNK	2	-0.050575	1
Q15942	272	K	Zyxin OS=Homo sapiens OX=9606 GN=ZYX PE=1 SV=1	ZYX	1.50815e-05	145.08	FSPVTPK(1)FTPVASK	2	0.98508	3
Q9UBB6	272	K	Neurochondrin OS=Homo sapiens OX=9606 GN=NCDN PE=1 SV=1	NCDN	0.000170217	107.08	ILGSK(1)LSSWQR	2	0.25332	3
Q9UBB6	272	K	Neurochondrin OS=Homo sapiens OX=9606 GN=NCDN PE=1 SV=1	RALY	0.0139537	71.066	SLK(1)LQASNVTNK	2	-0.26614	1
Q9NXG2	272	K	THUMP domain-containing protein 1 OS=Homo sapiens OX=9606 GN=THUMPD1 PE=1 SV=2	THUMPD1	0.00195861	71.896	SPK(1)DPSQLNSK	2	1.4214	4
Q14247	272	K	Src substrate cortactin OS=Homo sapiens OX=9606 GN=CTTN PE=1 SV=2	CTTN	5.47893e-08	126.21	TGFGGK(1)FGVQSER	2	-0.1556	4
Q9NXG2	272	K	THUMP domain-containing protein 1 OS=Homo sapiens OX=9606 GN=THUMPD1 PE=1 SV=2	EHD2	0.000677912	118.91	TVTSALK(1)ELYR	2	-1.2247	3
P06748	273	K	Nucleophosmin OS=Homo sapiens OX=9606 GN=NPM1 PE=1 SV=2	NPM1	0.00729396	77.072	FINYVK(1)NCFR	2	0.52292	1
Q9H0C8	273	K	Integrin-linked kinase-associated serine/threonine phosphatase 2C OS=Homo sapiens OX=9606 GN=ILKAP PE=1 SV=1	ILKAP	0.0115247	53.679	IQK(1)AGGNVR	2	-0.086395	1
P30101	274	K	Protein disulfide-isomerase A3 OS=Homo sapiens OX=9606 GN=PDIA3 PE=1 SV=4	PDIA3	0.0166077	69.905	NAK(1)GSNYWR	2	0.078523	2
P83111	274	K	Serine beta-lactamase-like protein LACTB, mitochondrial OS=Homo sapiens OX=9606 GN=LACTB PE=1 SV=2	LACTB	0.0151637	67.507	TEQENEAK(1)CR	2	0.044878	1
P08238	275	K	Heat shock protein HSP 90-beta OS=Homo sapiens OX=9606 GN=HSP90AB1 PE=1 SV=4	HSP90AB1	0.000188184	164.31	EK(1)YIDQEELNK	2	-0.89669	1
P01876	275	K	Immunoglobulin heavy constant alpha 1 OS=Homo sapiens OX=9606 GN=IGHA1 PE=1 SV=2	IGHA1	0.00447887	108.3	EK(1)YLTWASR	2	-0.55787	1
P13639	275	K	Elongation factor 2 OS=Homo sapiens OX=9606 GN=EEF2 PE=1 SV=4	EEF2	7.90536e-05	138.23	FSK(1)SATSPEGK	2	1.2163	2
Q96HE7	275	K	ERO1-like protein alpha OS=Homo sapiens OX=9606 GN=ERO1A PE=1 SV=2	ERO1A	0.00232984	83.358	YLLQETWLEK(1)K	2	0.73248	1
P18206	276	K	Vinculin OS=Homo sapiens OX=9606 GN=VCL PE=1 SV=4	VCL	1.03118e-05	115.41	ALASIDSK(1)LNQAK	2	-3.2395	3
Q96I25	276	K	Splicing factor 45 OS=Homo sapiens OX=9606 GN=RBM17 PE=1 SV=1	RBM17	0.0132913	54.584	GGK(1)IIVGDATEK	2	-1.863	1
P07237	276	K	Protein disulfide-isomerase OS=Homo sapiens OX=9606 GN=P4HB PE=1 SV=3	P4HB	8.07511e-05	129.69	LSNFK(1)TAAESFK	2	0.39544	3
P49748	276	K	Very long-chain specific acyl-CoA dehydrogenase, mitochondrial OS=Homo sapiens OX=9606 GN=ACADVL PE=1 SV=1	ACADVL	0.000247802	89.382	TPVTDPATGAVK(1)EK	2	-1.3647	3
P26641	277	K	Elongation factor 1-gamma OS=Homo sapiens OX=9606 GN=EEF1G PE=1 SV=3	EEF1G	0.0104504	61.48	AK(1)DPFAHLPK	2	0.37397	1
P02452	277	K	Collagen alpha-1(I) chain OS=Homo sapiens OX=9606 GN=COL1A1 PE=1 SV=5	COL1A1	8.78209e-20	142.03	GFSGLDGAK(1)GDAGPAGPK	2	0.21236	1
Q9P2T1	277	K	GMP reductase 2 OS=Homo sapiens OX=9606 GN=GMPR2 PE=1 SV=1	GMPR2	0.00845651	69.915	K(1)YAGGVAEYR	2	0.73222	1
P51888	277	K	Prolargin OS=Homo sapiens OX=9606 GN=PRELP PE=1 SV=1	PRELP	0.00112452	100.84	LNYNK(1)LTDR	2	-1.9995	5
P37837	277	K	Transaldolase OS=Homo sapiens OX=9606 GN=TALDO1 PE=1 SV=2	TALDO1	8.897e-05	77.696	LVPVLSAK(1)AAQASDLEK	2	-2.3424	2
Q9P2T1	277	K	GMP reductase 2 OS=Homo sapiens OX=9606 GN=GMPR2 PE=1 SV=1	JPT1	0.000483925	84.999	TTTTTFK(1)GVDPNSR	2	1.6685	1
P52907	278	K	F-actin-capping protein subunit alpha-1 OS=Homo sapiens OX=9606 GN=CAPZA1 PE=1 SV=3	CAPZA1	0.0140621	78.178	ILSYK(1)IGK	2	-1.0057	1
P00338	278	K	L-lactate dehydrogenase A chain OS=Homo sapiens OX=9606 GN=LDHA PE=1 SV=2	LDHA	0.000388263	92.707	VHPVSTMIK(1)GLYGIK	2	0.20539	1
Q96CN7	279	K	Isochorismatase domain-containing protein 1 OS=Homo sapiens OX=9606 GN=ISOC1 PE=1 SV=3	ISOC1	0.000179638	108.3	FK(1)EIQNLIK	2	-0.015043	4
Q9H3U1	279	K	Protein unc-45 homolog A OS=Homo sapiens OX=9606 GN=UNC45A PE=1 SV=1	UNC45A	0.00013436	110.44	GK(1)EGAIIVDPAR	2	0.063271	1
P07355	279	K	Annexin A2 OS=Homo sapiens OX=9606 GN=ANXA2 PE=1 SV=2	ANXA2	0.00887087	82.716	LYDSMK(1)GK	2	-2.517	2
Q9UJU6	280	K	Drebrin-like protein OS=Homo sapiens OX=9606 GN=DBNL PE=1 SV=1	WBP11	0.0187264	50.09	ADDTSAATIEK(1)K	2	-2.0343	1
Q9UJU6	280	K	Drebrin-like protein OS=Homo sapiens OX=9606 GN=DBNL PE=1 SV=1	DBNL	1.14486e-06	114.93	AMSTTSISSPQPGK(1)LR	2	-3.4343	4
Q53GG5	280	K	PDZ and LIM domain protein 3 OS=Homo sapiens OX=9606 GN=PDLIM3 PE=1 SV=1	PDLIM3	2.87228e-14	149.02	APVTK(1)VHGGSGGAQR	2	0.73812	4
P04083	281	K	Annexin A1 OS=Homo sapiens OX=9606 GN=ANXA1 PE=1 SV=2	ANXA1	5.51199e-05	112.93	PAFFAEK(1)LHQAMK	2	-0.41163	2
P48735	282	K	Isocitrate dehydrogenase [NADP], mitochondrial OS=Homo sapiens OX=9606 GN=IDH2 PE=1 SV=2	IDH2	0.00700675	85.813	NK(1)IWYEHR	2	2.1099	2
Q01518	282	K	Adenylyl cyclase-associated protein 1 OS=Homo sapiens OX=9606 GN=CAP1 PE=1 SV=5	CAP1	0.00858538	91.783	THK(1)NPALK	2	-1.4079	1
P50552	283	K	Vasodilator-stimulated phosphoprotein OS=Homo sapiens OX=9606 GN=VASP PE=1 SV=3	VASP	0.000726222	107.08	ATQVGEK(1)TPK	2	-0.52708	2
P83111	284	K	Serine beta-lactamase-like protein LACTB, mitochondrial OS=Homo sapiens OX=9606 GN=LACTB PE=1 SV=2	LACTB	0.000450935	92.707	K(1)NDFEQGELYLR	2	1.5235	1
P60842	284	K	Eukaryotic initiation factor 4A-I OS=Homo sapiens OX=9606 GN=EIF4A1 PE=1 SV=1	EIF4A1	0.0268872	54.436	K(1)VDWLTEK	2	-0.1688	2
P33241	284	K	Lymphocyte-specific protein 1 OS=Homo sapiens OX=9606 GN=LSP1 PE=1 SV=1	LSP1	0.0403581	59.77	TPSCK(1)DIVAGDMSK	2	3.1363	1
P37837	286	K	Transaldolase OS=Homo sapiens OX=9606 GN=TALDO1 PE=1 SV=2	TALDO1	2.0981e-07	133.13	AAQASDLEK(1)IHLDEK	2	-2.2471	2
P07099	286	K	Epoxide hydrolase 1 OS=Homo sapiens OX=9606 GN=EPHX1 PE=1 SV=1	EPHX1	0.00481246	53.028	DVELLYPVK(1)EK	2	1.0964	1
O95810	286	K	Caveolae-associated protein 2 OS=Homo sapiens OX=9606 GN=CAVIN2 PE=1 SV=3	CAVIN2	0.0104504	53.517	ISSGK(1)SSPFK	2	0.89725	1
P39023	286	K	60S ribosomal protein L3 OS=Homo sapiens OX=9606 GN=RPL3 PE=1 SV=2	RPL3	0.00263945	96.311	IYK(1)IGQGYLIK	2	1.0546	1
P04083	287	K	Annexin A1 OS=Homo sapiens OX=9606 GN=ANXA1 PE=1 SV=2	ANXA1	0.00372485	57.888	LHQAMK(1)GVGTR	2	-1.818	1
O60749	287	K	Sorting nexin-2 OS=Homo sapiens OX=9606 GN=SNX2 PE=1 SV=2	SNX2	0.0409613	51.872	MVNK(1)AADAVNK	2	-0.86462	1
Q01518	287	K	Adenylyl cyclase-associated protein 1 OS=Homo sapiens OX=9606 GN=CAP1 PE=1 SV=5	CAP1	2.05482e-11	172.1	NPALK(1)AQSGPVR	2	-0.53531	3
P21810	288	K	Biglycan OS=Homo sapiens OX=9606 GN=BGN PE=1 SV=2	BGN	0.00114741	92.732	ELHLDNNK(1)LAR	2	1.6838	2
P38646	288	K	Stress-70 protein, mitochondrial OS=Homo sapiens OX=9606 GN=HSPA9 PE=1 SV=2	HSPA9	0.014272	75.243	HIVK(1)EFK	2	0.12065	2
P41212	288	K	Transcription factor ETV6 OS=Homo sapiens OX=9606 GN=ETV6 PE=1 SV=1	ETV6	0.0490138	43.734	HSVDFK(1)QSR	2	0.66333	1
Q15274	288	K	Nicotinate-nucleotide pyrophosphorylase [carboxylating] OS=Homo sapiens OX=9606 GN=QPRT PE=1 SV=3	QPRT	0.00252727	68.49	LFAK(1)EVAPVPK	2	0.96936	1
Q9UKT4	289	K	F-box only protein 5 OS=Homo sapiens OX=9606 GN=FBXO5 PE=1 SV=1	FBXO5	0.0100372	53.517	ILEDDK(1)GAFQLYSK	2	5.8998	1
P30101	289	K	Protein disulfide-isomerase A3 OS=Homo sapiens OX=9606 GN=PDIA3 PE=1 SV=4	PDIA3	0.010267	77.072	K(1)FLDAGHK	2	-0.27377	3
Q9UKT4	289	K	F-box only protein 5 OS=Homo sapiens OX=9606 GN=FBXO5 PE=1 SV=1	PPME1	0.00143349	96.957	SALEK(1)SMHLGR	2	-0.65709	1
P01860	290	K	Immunoglobulin heavy constant gamma 3 OS=Homo sapiens OX=9606 GN=IGHG3 PE=1 SV=2	IGHG3	0.0014919	75.5	EEMTK(1)NQVSLTCLVK	2	-4.5504	1
Q9NR45	290	K	Sialic acid synthase OS=Homo sapiens OX=9606 GN=NANS PE=1 SV=2	INIP	0.00700651	60.892	PSLNK(1)DFR	2	-1.6854	1
Q9NR45	290	K	Sialic acid synthase OS=Homo sapiens OX=9606 GN=NANS PE=1 SV=2	NANS	0.0156837	72.846	QLLPCEMACNEK(1)LGK	2	-1.3096	1
Q8NFJ5	291	K	Retinoic acid-induced protein 3 OS=Homo sapiens OX=9606 GN=GPRC5A PE=1 SV=2	GPRC5A	0.00101961	94.806	K(1)SYGVENR	2	-0.99459	2
P08670	292	K	Vimentin OS=Homo sapiens OX=9606 GN=VIM PE=1 SV=4	VIM	0.000237774	105.94	NLQEAEEWYK(1)SK	2	0.27371	1
Q07065	294	K	Cytoskeleton-associated protein 4 OS=Homo sapiens OX=9606 GN=CKAP4 PE=1 SV=2	CKAP4	0.0086467	62.271	EAVK(1)EIQTSAK	2	-3.7864	1
P08670	294	K	Vimentin OS=Homo sapiens OX=9606 GN=VIM PE=1 SV=4	VIM	1.75859e-05	187.85	SK(1)FADLSEAANR	2	-0.5986	1
Q00325	295	K	Phosphate carrier protein, mitochondrial OS=Homo sapiens OX=9606 GN=SLC25A3 PE=1 SV=2	SLC25A3	0.00295592	99.34	EK(1)GSSASLVLK	2	0.15492	4
Q14247	295	K	Src substrate cortactin OS=Homo sapiens OX=9606 GN=CTTN PE=1 SV=2	CTTN	0.00125208	108.2	LAK(1)HESQQDYSK	2	-1.6514	2
O15144	295	K	Actin-related protein 2/3 complex subunit 2 OS=Homo sapiens OX=9606 GN=ARPC2 PE=1 SV=1	ARPC2	0.00199134	95.311	TITGK(1)TFSSR	2	0.69142	2
P50454	296	K	Serpin H1 OS=Homo sapiens OX=9606 GN=SERPINH1 PE=1 SV=2	SERPINH1	0.0421774	64.547	IWMGK(1)MQK	2	1.1548	1
Q14839	297	K	Chromodomain-helicase-DNA-binding protein 4 OS=Homo sapiens OX=9606 GN=CHD4 PE=1 SV=2	CHD4	0.0120443	56.378	IK(1)LGGFGSK	2	0.32325	1
P40121	297	K	Macrophage-capping protein OS=Homo sapiens OX=9606 GN=CAPG PE=1 SV=2	CAPG	0.041069	63.443	IYIWK(1)GR	2	-0.75857	1
P01857	297	K	Immunoglobulin heavy constant gamma 1 OS=Homo sapiens OX=9606 GN=IGHG1 PE=1 SV=1	IGHG1	0.00636098	76.833	LTVDK(1)SR	2	-0.069637	4
Q03252	298	K	Lamin-B2 OS=Homo sapiens OX=9606 GN=LMNB2 PE=1 SV=4	LMNB2	0.00033223	99.589	LSSDQNDK(1)AASAAR	2	-2.3671	2
Q13510	299	K	Acid ceramidase OS=Homo sapiens OX=9606 GN=ASAH1 PE=1 SV=5	ASAH1	1.10457e-11	117.45	K(1)ESLDVYELDAK	2	1.1255	1
P17661	299	K	Desmin OS=Homo sapiens OX=9606 GN=DES PE=1 SV=3	DES	2.9025e-05	117.99	SK(1)VSDLTQAANK	2	-2.481	3
P35579	299	K	Myosin-9 OS=Homo sapiens OX=9606 GN=MYH9 PE=1 SV=4	MYH9	0.000105689	99.855	TDLLLEPYNK(1)YR	2	1.303	4
P08133	299	K	Annexin A6 OS=Homo sapiens OX=9606 GN=ANXA6 PE=1 SV=3	ANXA6	0.00888573	58.889	YEK(1)SLYSMIK	2	-1.4308	1
P50454	300	K	Serpin H1 OS=Homo sapiens OX=9606 GN=SERPINH1 PE=1 SV=2	SERPINH1	0.00686677	65.933	K(1)AVAISLPK	2	-0.68905	1
P33241	300	K	Lymphocyte-specific protein 1 OS=Homo sapiens OX=9606 GN=LSP1 PE=1 SV=1	LSP1	0.00336711	65.933	SLWEQK(1)GGSK	2	-0.31646	1
P40926	301	K	Malate dehydrogenase, mitochondrial OS=Homo sapiens OX=9606 GN=MDH2 PE=1 SV=3	MDH2	0.00120726	90.761	GIEK(1)NLGIGK	2	-0.63386	6
O00232	301	K	26S proteasome non-ATPase regulatory subunit 12 OS=Homo sapiens OX=9606 GN=PSMD12 PE=1 SV=3	PSMD12	0.0129098	63.301	LEEIPK(1)YK	2	-1.3219	1
Q96KP4	302	K	Cytosolic non-specific dipeptidase OS=Homo sapiens OX=9606 GN=CNDP2 PE=1 SV=2	CNDP2	0.0239604	51.43	K(1)DILMHR	2	-2.3732	2
Q9H223	302	K	EH domain-containing protein 4 OS=Homo sapiens OX=9606 GN=EHD4 PE=1 SV=1	EHD4	0.0256232	129.56	KLNDLIK(1)R	2	-2.4535	1
P07355	302	K	Annexin A2 OS=Homo sapiens OX=9606 GN=ANXA2 PE=1 SV=2	ANXA2	0.0258089	69.905	SEVDMLK(1)IR	2	-3.0228	1
P62140	303	K	Serine/threonine-protein phosphatase PP1-beta catalytic subunit OS=Homo sapiens OX=9606 GN=PPP1CB PE=1 SV=3	PPP1CB	0.00376436	63.212	AK(1)YQYGGLNSGR	2	0.21325	3
O43719	303	K	HIV Tat-specific factor 1 OS=Homo sapiens OX=9606 GN=HTATSF1 PE=1 SV=1	HTATSF1	0.00980374	70.67	K(1)LLLFDR	2	-1.8358	1
Q00325	304	K	Phosphate carrier protein, mitochondrial OS=Homo sapiens OX=9606 GN=SLC25A3 PE=1 SV=2	SLC25A3	0.00142674	106.93	GSSASLVLK(1)R	2	-0.050132	5
Q14247	304	K	Src substrate cortactin OS=Homo sapiens OX=9606 GN=CTTN PE=1 SV=2	CTTN	0.000177807	72.327	HESQQDYSK(1)GFGGK	2	-0.82778	1
O75367	304	K	Core histone macro-H2A.1 OS=Homo sapiens OX=9606 GN=MACROH2A1 PE=1 SV=4	MACROH2A1	0.00284458	83.358	NCLALADDK(1)K	2	1.8097	1
O75475	304	K	PC4 and SFRS1-interacting protein OS=Homo sapiens OX=9606 GN=PSIP1 PE=1 SV=1	PSIP1	0.0398908	50.834	NMLK(1)GQHEK	2	-3.5141	1
P51608	304	K	Methyl-CpG-binding protein 2 OS=Homo sapiens OX=9606 GN=MECP2 PE=1 SV=1	MECP2	0.000555486	87.942	SVQETVLPIK(1)K	2	0.75774	3
P62136	305	K	Serine/threonine-protein phosphatase PP1-alpha catalytic subunit OS=Homo sapiens OX=9606 GN=PPP1CA PE=1 SV=1	PPP1CA	0.0505771	62.705	GK(1)YGQFSGLNPGGR	2	-0.020123	1
P51884	305	K	Lumican OS=Homo sapiens OX=9606 GN=LUM PE=1 SV=2	LUM	0.00862701	44.57	ILGPLSYSK(1)IK	2	-0.14623	1
P01024	305	K	Complement C3 OS=Homo sapiens OX=9606 GN=C3 PE=1 SV=2	C3	0.0255867	53.517	K(1)VLLDGVQNPR	2	-1.5045	1
Q53EL6	306	K	Programmed cell death protein 4 OS=Homo sapiens OX=9606 GN=PDCD4 PE=1 SV=2	PDCD4	0.00272424	51.872	ATVLLSMSK(1)GGK	2	-0.84709	1
P02549	307	K	Spectrin alpha chain, erythrocytic 1 OS=Homo sapiens OX=9606 GN=SPTA1 PE=1 SV=5	SPTA1	0.00149798	42.495	DLVASEGLFHSHK(1)GLER	3	1.6641	1
O15143	307	K	Actin-related protein 2/3 complex subunit 1B OS=Homo sapiens OX=9606 GN=ARPC1B PE=1 SV=3	ARPC1B	0.0115777	67.903	FQNLDK(1)K	2	0.031904	2
P40926	307	K	Malate dehydrogenase, mitochondrial OS=Homo sapiens OX=9606 GN=MDH2 PE=1 SV=3	MDH2	2.72433e-12	145.95	NLGIGK(1)VSSFEEK	2	0.34831	6
P07195	308	K	L-lactate dehydrogenase B chain OS=Homo sapiens OX=9606 GN=LDHB PE=1 SV=2	LDHB	0.00472327	83.623	GLTSVINQK(1)LK	2	-1.8247	1
P07237	308	K	Protein disulfide-isomerase OS=Homo sapiens OX=9606 GN=P4HB PE=1 SV=3	P4HB	0.000548484	79.809	ILEFFGLK(1)K	2	-2.5766	1
O15143	308	K	Actin-related protein 2/3 complex subunit 1B OS=Homo sapiens OX=9606 GN=ARPC1B PE=1 SV=3	ARPC1B	3.09705e-06	110.06	K(1)ASSEGGTAAGAGLDSLHK	3	0.57001	2
Q14152	308	K	Eukaryotic translation initiation factor 3 subunit A OS=Homo sapiens OX=9606 GN=EIF3A PE=1 SV=1	EIF3A	4.38273e-07	146.88	K(1)NLTQDEMQR	2	0.17916	1
Q14247	309	K	Src substrate cortactin OS=Homo sapiens OX=9606 GN=CTTN PE=1 SV=2	CTTN	0.00026589	98.009	GFGGK(1)YGVQK	2	-1.0387	5
P07237	309	K	Protein disulfide-isomerase OS=Homo sapiens OX=9606 GN=P4HB PE=1 SV=3	P4HB	0.005852	69.905	K(1)EECPAVR	2	8.2228	1
O95352	309	K	Ubiquitin-like modifier-activating enzyme ATG7 OS=Homo sapiens OX=9606 GN=ATG7 PE=1 SV=1	ATG7	0.00335381	79.809	NQK(1)GGMGPR	2	-0.729	1
Q15019	310	K	Septin-2 OS=Homo sapiens OX=9606 GN=SEPTIN2 PE=1 SV=1	SEPTIN2	0.000352884	120.33	K(1)VENEDMNK	2	-0.54544	2
P07195	310	K	L-lactate dehydrogenase B chain OS=Homo sapiens OX=9606 GN=LDHB PE=1 SV=2	LDHB	0.00412546	85.622	LK(1)DDEVAQLK	2	0.67202	1
P29401	310	K	Transketolase OS=Homo sapiens OX=9606 GN=TKT PE=1 SV=3	TKT	0.000668516	90.689	MPSLPSYK(1)VGDK	2	-0.40888	2
Q86V15	311	K	Zinc finger protein castor homolog 1 OS=Homo sapiens OX=9606 GN=CASZ1 PE=1 SV=4	CASZ1	0.00200051	70.389	ASK(1)YDFFIQK	2	-1.2986	1
P04075	312	K	Fructose-bisphosphate aldolase A OS=Homo sapiens OX=9606 GN=ALDOA PE=1 SV=2	ALDOA	0.000234153	79.311	ALQASALK(1)AWGGK	2	0.79765	2
Q01518	312	K	Adenylyl cyclase-associated protein 1 OS=Homo sapiens OX=9606 GN=CAP1 PE=1 SV=5	CAP1	4.78613e-07	142.04	PQTSPSPK(1)R	2	0.43495	3
P35637	312	K	RNA-binding protein FUS OS=Homo sapiens OX=9606 GN=FUS PE=1 SV=1	FUS	0.0131698	72.038	QIGIIK(1)TNK	2	-0.45123	2
P04083	312	K	Annexin A1 OS=Homo sapiens OX=9606 GN=ANXA1 PE=1 SV=2	ANXA1	7.31062e-13	163.59	SEIDMNDIK(1)AFYQK	2	-4.865	2
A6NMZ7	313	K	Collagen alpha-6(VI) chain OS=Homo sapiens OX=9606 GN=COL6A6 PE=1 SV=2	COL6A6	0.00134536	79.809	AYTGAAIK(1)K	2	1.1476	1
P08670	313	K	Vimentin OS=Homo sapiens OX=9606 GN=VIM PE=1 SV=4	VIM	0.00482693	63.397	QAK(1)QESTEYR	2	1.386	1
Q09666	313	K	Neuroblast differentiation-associated protein AHNAK OS=Homo sapiens OX=9606 GN=AHNAK PE=1 SV=2	AHNAK	0.00830737	70.389	VPK(1)FGVSTGR	2	0.22163	3
P07355	313	K	Annexin A2 OS=Homo sapiens OX=9606 GN=ANXA2 PE=1 SV=2	ANXA2	9.18851e-05	104.49	YGK(1)SLYYYIQQDTK	2	-1.1832	4
P16112	313	K	Aggrecan core protein OS=Homo sapiens OX=9606 GN=ACAN PE=1 SV=3	ACAN	0.00297361	100.67	YPISK(1)AR	2	-0.46378	1
Q13884	314	K	Beta-1-syntrophin OS=Homo sapiens OX=9606 GN=SNTB1 PE=1 SV=3	SNTB1	0.00026013	119.94	EQLGK(1)TGIAGSR	2	-0.41283	5
P37837	314	K	Transaldolase OS=Homo sapiens OX=9606 GN=TALDO1 PE=1 SV=2	TALDO1	0.0422811	60.892	K(1)FAADAVK	2	-4.4367	1
Q8WUF5	314	K	RelA-associated inhibitor OS=Homo sapiens OX=9606 GN=PPP1R13L PE=1 SV=4	PPP1R13L	0.0527251	40.533	NYK(1)VSPLASDR	2	2.0199	1
Q14247	314	K	Src substrate cortactin OS=Homo sapiens OX=9606 GN=CTTN PE=1 SV=2	CTTN	0.00510538	70.67	YGVQK(1)DR	2	-0.67495	1
P02787	315	K	Serotransferrin OS=Homo sapiens OX=9606 GN=TF PE=1 SV=4	TF	0.00141196	75.474	DLLFK(1)DSAHGFLK	2	-4.3801	1
P05771	315	K	Protein kinase C beta type OS=Homo sapiens OX=9606 GN=PRKCB PE=1 SV=4	PRKCB	0.0300146	54.584	ISQGTK(1)VPEEK	2	-2.6133	1
P63261	315	K	Actin, cytoplasmic 2 OS=Homo sapiens OX=9606 GN=ACTG1 PE=1 SV=1	ACTG1	1.211e-46	206.03	MQK(1)EITALAPSTMK	2	-0.11513	21
Q5VYK3	315	K	Proteasome adapter and scaffold protein ECM29 OS=Homo sapiens OX=9606 GN=ECPAS PE=1 SV=2	ECPAS	6.35633e-06	104.04	TK(1)EGAVLKPELK	2	-0.28101	1
Q7L014	316	K	Probable ATP-dependent RNA helicase DDX46 OS=Homo sapiens OX=9606 GN=DDX46 PE=1 SV=2	DDX46	0.0099817	76.572	K(1)LLEPVDHGK	2	-2.5855	1
P35637	316	K	RNA-binding protein FUS OS=Homo sapiens OX=9606 GN=FUS PE=1 SV=1	FUS	1.4587e-08	151.52	K(1)TGQPMINLYTDR	2	0.89316	1
P02545	316	K	Prelamin-A/C OS=Homo sapiens OX=9606 GN=LMNA PE=1 SV=1	LMNA	0.00374309	90.308	QLAAK(1)EAK	2	-3.188	3
Q04726	316	K	Transducin-like enhancer protein 3 OS=Homo sapiens OX=9606 GN=TLE3 PE=1 SV=2	TLE3	0.00343767	61.042	SSTPGLK(1)SNTPTPR	2	0.80914	1
P36955	316	K	Pigment epithelium-derived factor OS=Homo sapiens OX=9606 GN=SERPINF1 PE=1 SV=4	SERPINF1	0.00245035	72.922	TVQAVLTVPK(1)LK	2	0.90281	1
P00325	316	K	All-trans-retinol dehydrogenase [NAD(+)] ADH1B OS=Homo sapiens OX=9606 GN=ADH1B PE=1 SV=3	ADH1B	0.000428959	87.895	TWK(1)GAVYGGFK	2	0.13967	3
P30740	317	K	Leukocyte elastase inhibitor OS=Homo sapiens OX=9606 GN=SERPINB1 PE=1 SV=1	SERPINB1	0.0048574	69.915	DIFISK(1)IVHK	2	0.48798	2
Q9NUQ9	317	K	CYFIP-related Rac1 interactor B OS=Homo sapiens OX=9606 GN=CYRIB PE=1 SV=1	CYRIB	0.00140868	74.524	HLNDETTSK(1)QIK	2	-0.20665	2
Q9NUQ9	317	K	CYFIP-related Rac1 interactor B OS=Homo sapiens OX=9606 GN=CYRIB PE=1 SV=1	ARMC1	0.000269059	113.46	K(1)AQFFLGTTNK	2	0.15405	1
Q01518	317	K	Adenylyl cyclase-associated protein 1 OS=Homo sapiens OX=9606 GN=CAP1 PE=1 SV=5	CAP1	0.0027991	90.306	K(1)EPAVLELEGK	2	0.21641	6
A6NMZ7	317	K	Collagen alpha-6(VI) chain OS=Homo sapiens OX=9606 GN=COL6A6 PE=1 SV=2	COL6A6	0.00569721	85.813	K(1)EVFSAR	2	1.0894	1
P05783	317	K	Keratin, type I cytoskeletal 18 OS=Homo sapiens OX=9606 GN=KRT18 PE=1 SV=2	KRT18	0.0354563	41.796	NLK(1)ASLENSLR	2	0.4535	1
P12956	317	K	X-ray repair cross-complementing protein 6 OS=Homo sapiens OX=9606 GN=XRCC6 PE=1 SV=2	XRCC6	9.27862e-11	130.78	TFNTSTGGLLLPSDTK(1)R	2	-0.45652	2
O60885	317	K	Bromodomain-containing protein 4 OS=Homo sapiens OX=9606 GN=BRD4 PE=1 SV=2	BRD4	0.0480291	51.456	TTK(1)LGQR	2	-3.5404	1
P22087	318	K	rRNA 2'-O-methyltransferase fibrillarin OS=Homo sapiens OX=9606 GN=FBL PE=1 SV=2	FBL	0.00133178	65.879	DHAVVVGVYRPPPK(1)VK	3	-2.4832	1
P27816	318	K	Microtubule-associated protein 4 OS=Homo sapiens OX=9606 GN=MAP4 PE=1 SV=3	MAP4	0.00725972	79.059	EVALVK(1)DVR	2	0.60826	1
P00338	318	K	L-lactate dehydrogenase A chain OS=Homo sapiens OX=9606 GN=LDHA PE=1 SV=2	LDHA	0.00304065	85.821	K(1)SADTLWGIQK	2	-2.6183	1
P07195	318	K	L-lactate dehydrogenase B chain OS=Homo sapiens OX=9606 GN=LDHB PE=1 SV=2	LDHB	0.0484775	84.309	LKDDEVAQLK(1)K	2	-0.52537	1
P13861	318	K	cAMP-dependent protein kinase type II-alpha regulatory subunit OS=Homo sapiens OX=9606 GN=PRKAR2A PE=1 SV=2	PRKAR2A	1.65967e-26	203.93	SNK(1)DGGNQEVEIAR	2	3.6395	5
P52594	318	K	Arf-GAP domain and FG repeat-containing protein 1 OS=Homo sapiens OX=9606 GN=AGFG1 PE=1 SV=2	AGFG1	0.000114417	101.64	VSTNK(1)AGLQTADK	2	-0.80468	1
P29401	319	K	Transketolase OS=Homo sapiens OX=9606 GN=TKT PE=1 SV=3	TKT	0.000677976	87.251	K(1)AYGQALAK	2	-0.65557	3
P07195	319	K	L-lactate dehydrogenase B chain OS=Homo sapiens OX=9606 GN=LDHB PE=1 SV=2	LDHB	0.00212134	65.879	K(1)SADTLWDIQK	2	0.56396	1
P33241	319	K	Lymphocyte-specific protein 1 OS=Homo sapiens OX=9606 GN=LSP1 PE=1 SV=1	LSP1	0.00106506	88.181	YK(1)FVATGHGK	2	0.0064338	2
Q99613	320	K	Eukaryotic translation initiation factor 3 subunit C OS=Homo sapiens OX=9606 GN=EIF3C PE=1 SV=1	EIF3C	1.22353e-09	126.17	MFAK(1)GTEITHAVVIK	2	0.17637	2
Q9BXJ9	320	K	N-alpha-acetyltransferase 15, NatA auxiliary subunit OS=Homo sapiens OX=9606 GN=NAA15 PE=1 SV=1	NAA15	0.0419296	76.563	MNFSK(1)GCPPVFNTLR	2	-2.0307	1
O14974	320	K	Protein phosphatase 1 regulatory subunit 12A OS=Homo sapiens OX=9606 GN=PPP1R12A PE=1 SV=1	PPP1R12A	4.49226e-07	117.99	NK(1)ETLIIEPEK	2	-0.53322	1
Q15746	321	K	Myosin light chain kinase, smooth muscle OS=Homo sapiens OX=9606 GN=MYLK PE=1 SV=4	MYLK	0.0186843	53.878	ESK(1)LESCK	2	2.0584	1
O75390	321	K	Citrate synthase, mitochondrial OS=Homo sapiens OX=9606 GN=CS PE=1 SV=2	CS	0.0167146	58.916	EVGK(1)DVSDEK	2	-1.5213	1
P51608	321	K	Methyl-CpG-binding protein 2 OS=Homo sapiens OX=9606 GN=MECP2 PE=1 SV=1	MECP2	0.000240481	58.313	EVVK(1)PLLVSTLGEK	2	0.45609	2
Q5T0N5	321	K	Formin-binding protein 1-like OS=Homo sapiens OX=9606 GN=FNBP1L PE=1 SV=3	FNBP1L	0.00503142	89.123	GK(1)LWLFGK	2	-3.1224	1
P46937	321	K	Transcriptional coactivator YAP1 OS=Homo sapiens OX=9606 GN=YAP1 PE=1 SV=2	YAP1	0.0263551	49.96	LK(1)QQELLR	2	0.14492	1
P61160	322	K	Actin-related protein 2 OS=Homo sapiens OX=9606 GN=ACTR2 PE=1 SV=1	ACTR2	0.000125848	142.56	ELK(1)QLYLER	2	-1.0979	1
P04075	322	K	Fructose-bisphosphate aldolase A OS=Homo sapiens OX=9606 GN=ALDOA PE=1 SV=2	ALDOA	0.000235382	105.94	ENLK(1)AAQEEYVK	2	1.1327	1
Q58FF3	322	K	Putative endoplasmin-like protein OS=Homo sapiens OX=9606 GN=HSP90B2P PE=5 SV=1	HSP90B2P	0.00397285	77.072	K(1)TFEINPR	2	-0.11326	1
O95251	323	K	Histone acetyltransferase KAT7 OS=Homo sapiens OX=9606 GN=KAT7 PE=1 SV=1	KAT7	0.0332226	53.878	ASEDLEK(1)LR	2	-0.69096	1
P00558	323	K	Phosphoglycerate kinase 1 OS=Homo sapiens OX=9606 GN=PGK1 PE=1 SV=3	PGK1	0.00229897	110.22	K(1)YAEAVTR	2	-0.28636	5
Q9NZN4	324	K	EH domain-containing protein 2 OS=Homo sapiens OX=9606 GN=EHD2 PE=1 SV=2	EHD2	0.0509528	40.386	EMPSVFGK(1)ENK	2	-1.5344	1
Q9NZN4	324	K	EH domain-containing protein 2 OS=Homo sapiens OX=9606 GN=EHD2 PE=1 SV=2	PHRF1	0.00943427	55.754	GK(1)GVGSTFESFR	2	1.9459	1
P07355	324	K	Annexin A2 OS=Homo sapiens OX=9606 GN=ANXA2 PE=1 SV=2	ANXA2	8.71851e-16	160.52	SLYYYIQQDTK(1)GDYQK	2	-2.9919	2
P20042	324	K	Eukaryotic translation initiation factor 2 subunit 2 OS=Homo sapiens OX=9606 GN=EIF2S2 PE=1 SV=2	EIF2S2	0.0111322	70.389	TGFQAVTGK(1)R	2	-1.3884	1
Q09666	326	K	Neuroblast differentiation-associated protein AHNAK OS=Homo sapiens OX=9606 GN=AHNAK PE=1 SV=2	AHNAK	0.00399888	100.84	EGQTPK(1)AGLR	2	-1.3934	2
P63261	326	K	Actin, cytoplasmic 2 OS=Homo sapiens OX=9606 GN=ACTG1 PE=1 SV=1	ACTG1	4.3179e-09	142.71	EITALAPSTMK(1)IK	2	0.27197	13
P68363	326	K	Tubulin alpha-1B chain OS=Homo sapiens OX=9606 GN=TUBA1B PE=1 SV=1	TUBA1B	0.00869584	44.045	GDVVPK(1)DVNAAIATIK	2	0.33379	1
P55265	326	K	Double-stranded RNA-specific adenosine deaminase OS=Homo sapiens OX=9606 GN=ADAR PE=1 SV=4	ADAR	0.0220143	51.864	NIGLTK(1)AR	2	-2.8477	1
Q9UHD8	326	K	Septin-9 OS=Homo sapiens OX=9606 GN=SEPTIN9 PE=1 SV=2	ZNF148	0.0031435	51.531	VSK(1)YAFELVDK	2	-0.12333	1
P29401	327	K	Transketolase OS=Homo sapiens OX=9606 GN=TKT PE=1 SV=3	TKT	1.161e-06	95.656	AYGQALAK(1)LGHASDR	2	0.37526	1
P33241	327	K	Lymphocyte-specific protein 1 OS=Homo sapiens OX=9606 GN=LSP1 PE=1 SV=1	LSP1	7.29773e-05	85.821	FVATGHGK(1)YEK	2	-0.0073993	2
Q01518	327	K	Adenylyl cyclase-associated protein 1 OS=Homo sapiens OX=9606 GN=CAP1 PE=1 SV=5	CAP1	0.0161443	72.846	KEPAVLELEGK(1)K	2	-0.71953	1
P05455	328	K	Lupus La protein OS=Homo sapiens OX=9606 GN=SSB PE=1 SV=2	SSB	3.82549e-06	115.04	IIEDQQESLNK(1)WK	2	0.091747	1
P63261	328	K	Actin, cytoplasmic 2 OS=Homo sapiens OX=9606 GN=ACTG1 PE=1 SV=1	ACTG1	2.59173e-06	146.03	IK(1)IIAPPER	2	1.7385	6
P21810	328	K	Biglycan OS=Homo sapiens OX=9606 GN=BGN PE=1 SV=2	BGN	0.00102157	74.524	VGVNDFCPMGFGVK(1)R	2	1.9156	1
Q15942	328	K	Zyxin OS=Homo sapiens OX=9606 GN=ZYX PE=1 SV=1	ZYX	0.000583423	53.363	VQEK(1)QHPVPPPAQNQNQVR	3	-1.7046	1
P0DOX5	328	K	Immunoglobulin gamma-1 heavy chain OS=Homo sapiens OX=9606 PE=1 SV=2		0.00580691	61.194	VSNK(1)ALPAPIEK	2	1.1957	1
P07237	328	K	Protein disulfide-isomerase OS=Homo sapiens OX=9606 GN=P4HB PE=1 SV=3	P4HB	0.00431258	57.293	YK(1)PESEELTAER	2	0.49019	1
Q562R1	329	K	Beta-actin-like protein 2 OS=Homo sapiens OX=9606 GN=ACTBL2 PE=1 SV=2	ACTBL2	2.59173e-06	146.03	IK(1)IIAPPER	2	1.7385	6
P04075	330	K	Fructose-bisphosphate aldolase A OS=Homo sapiens OX=9606 GN=ALDOA PE=1 SV=2	ALDOA	0.0337724	53.878	AAQEEYVK(1)R	2	-0.80856	1
P51608	331	K	Methyl-CpG-binding protein 2 OS=Homo sapiens OX=9606 GN=MECP2 PE=1 SV=1	MECP2	0.000447982	104.86	EVVKPLLVSTLGEK(1)SGK	2	-0.14174	1
Q14573	331	K	Inositol 1,4,5-trisphosphate receptor type 3 OS=Homo sapiens OX=9606 GN=ITPR3 PE=1 SV=2	ITPR3	1.24048e-06	108.91	GDASDPK(1)AAGMGAQGR	2	-0.20511	1
Q07065	332	K	Cytoskeleton-associated protein 4 OS=Homo sapiens OX=9606 GN=CKAP4 PE=1 SV=2	CKAP4	4.13853e-13	151.66	ELVSLK(1)QEQQAFK	2	0.23603	1
P50454	332	K	Serpin H1 OS=Homo sapiens OX=9606 GN=SERPINH1 PE=1 SV=2	SERPINH1	0.00377052	76.255	HLAGLGLTEAIDK(1)NK	2	-0.99594	1
O75533	333	K	Splicing factor 3B subunit 1 OS=Homo sapiens OX=9606 GN=SF3B1 PE=1 SV=3	SF3B1	5.49746e-18	145.08	GGDSIGETPTPGASK(1)R	2	1.2107	1
Q9H816	333	K	5' exonuclease Apollo OS=Homo sapiens OX=9606 GN=DCLRE1B PE=1 SV=1	DCLRE1B	0.0403144	44.82	K(1)PSLLWLLER	3	-14.888	1
P04406	334	K	Glyceraldehyde-3-phosphate dehydrogenase OS=Homo sapiens OX=9606 GN=GAPDH PE=1 SV=3	GAPDH	0.00852336	76.255	VVDLMAHMASK(1)E	2	-1.3211	1
Q13838	334	K	Spliceosome RNA helicase DDX39B OS=Homo sapiens OX=9606 GN=DDX39B PE=1 SV=1	DDX39B	0.00019659	110.22	YQQFK(1)DFQR	2	0.78819	3
Q9Y618	335	K	Nuclear receptor corepressor 2 OS=Homo sapiens OX=9606 GN=NCOR2 PE=1 SV=3	NCOR2	0.00014116	106	EYYEK(1)QFPEIR	2	-2.266	1
P40926	335	K	Malate dehydrogenase, mitochondrial OS=Homo sapiens OX=9606 GN=MDH2 PE=1 SV=3	MDH2	0.0184035	67.548	KGEDFVK(1)TLK	2	-0.68118	1
P68363	336	K	Tubulin alpha-1B chain OS=Homo sapiens OX=9606 GN=TUBA1B PE=1 SV=1	TUBA1B	0.000434831	108.2	DVNAAIATIK(1)TK	2	-0.90902	6
Q6NUK1	336	K	Calcium-binding mitochondrial carrier protein SCaMC-1 OS=Homo sapiens OX=9606 GN=SLC25A24 PE=1 SV=2	SLC25A24	0.00713383	54.199	ILK(1)HEGLGAFYK	2	1.523	1
Q15233	336	K	Non-POU domain-containing octamer-binding protein OS=Homo sapiens OX=9606 GN=NONO PE=1 SV=4	NONO	0.00509152	55.754	MEELHNQEVQK(1)R	2	-0.3335	1
P15311	337	K	Ezrin OS=Homo sapiens OX=9606 GN=EZR PE=1 SV=4	EZR	0.00612572	89.123	EK(1)EQMMR	2	-0.33197	1
P09960	337	K	Leukotriene A-4 hydrolase OS=Homo sapiens OX=9606 GN=LTA4H PE=1 SV=2	LTA4H	0.0122466	61.494	LFGEK(1)FR	2	1.2505	1
P21333	338	K	Filamin-A OS=Homo sapiens OX=9606 GN=FLNA PE=1 SV=4	FLNA	0.00881849	79.059	VTANNDK(1)NR	2	-0.51847	1
Q9H974	339	K	Queuine tRNA-ribosyltransferase accessory subunit 2 OS=Homo sapiens OX=9606 GN=QTRT2 PE=1 SV=1	QTRT2	0.0525787	48.157	K(1)YQEDFNPLVR	2	-9.9161	1
P00325	339	K	All-trans-retinol dehydrogenase [NAD(+)] ADH1B OS=Homo sapiens OX=9606 GN=ADH1B PE=1 SV=3	ADH1B	0.00649351	56.014	LVADFMAK(1)K	2	0.88581	2
Q8IY47	339	K	Kelch repeat and BTB domain-containing protein 2 OS=Homo sapiens OX=9606 GN=KBTBD2 PE=1 SV=2	KBTBD2	0.0359175	44.82	TSK(1)LQTAFR	2	1.3787	1
P10915	340	K	Hyaluronan and proteoglycan link protein 1 OS=Homo sapiens OX=9606 GN=HAPLN1 PE=2 SV=2	HAPLN1	0.000977939	78.178	FVGFPDK(1)K	2	0.68911	2
Q09666	341	K	Neuroblast differentiation-associated protein AHNAK OS=Homo sapiens OX=9606 GN=AHNAK PE=1 SV=2	AHNAK	5.49412e-06	115.41	VSAPEVSVGHK(1)GGK	2	0.15238	3
Q12906	342	K	Interleukin enhancer-binding factor 3 OS=Homo sapiens OX=9606 GN=ILF3 PE=1 SV=3	ILF3	0.00144686	78.043	VLGMDPLPSK(1)MPK	2	-0.70232	2
P10915	343	K	Hyaluronan and proteoglycan link protein 1 OS=Homo sapiens OX=9606 GN=HAPLN1 PE=2 SV=2	HAPLN1	0.000836528	88.921	HK(1)LYGVYCFR	2	-0.65019	1
Q9NQ89	343	K	Protein C12orf4 OS=Homo sapiens OX=9606 GN=C12orf4 PE=1 SV=1	C12orf4	0.0441034	44.767	INSYSGIK(1)R	2	-15.218	1
Q7Z5R6	344	K	Amyloid beta A4 precursor protein-binding family B member 1-interacting protein OS=Homo sapiens OX=9606 GN=APBB1IP PE=1 SV=1	APBB1IP	0.00400258	54.436	ASGIYYVPK(1)GK	2	-0.0015249	1
P26038	344	K	Moesin OS=Homo sapiens OX=9606 GN=MSN PE=1 SV=3	MSN	0.00053146	99.305	EK(1)EELMER	2	0.17282	6
P15311	344	K	Ezrin OS=Homo sapiens OX=9606 GN=EZR PE=1 SV=4	EZR	0.00102161	91.783	EK(1)EELMLR	2	0.66206	5
P51610	345	K	Host cell factor 1 OS=Homo sapiens OX=9606 GN=HCFC1 PE=1 SV=2	HCFC1	9.95734e-05	146.27	K(1)AWNNQVCCK	2	0.14994	1
Q14247	346	K	Src substrate cortactin OS=Homo sapiens OX=9606 GN=CTTN PE=1 SV=2	CTTN	0.00417067	91.245	TVPVEAVTSK(1)TSNIR	2	0.15921	2
P54253	346	K	Ataxin-1 OS=Homo sapiens OX=9606 GN=ATXN1 PE=1 SV=2	ATXN1	0.000653921	66.619	YGAPSSADLGLGK(1)AGGK	2	-0.199	1
P08238	347	K	Heat shock protein HSP 90-beta OS=Homo sapiens OX=9606 GN=HSP90AB1 PE=1 SV=4	HSP90AB1	0.00124958	83.358	APFDLFENK(1)K	2	-0.065342	1
O75362	348	K	Zinc finger protein 217 OS=Homo sapiens OX=9606 GN=ZNF217 PE=1 SV=1	ZNF217	0.000251292	118.91	GSCAGLSQEK(1)EK	2	0.56631	1
P07339	348	K	Cathepsin D OS=Homo sapiens OX=9606 GN=CTSD PE=1 SV=1	CTSD	0.00536509	55.754	GYK(1)LSPEDYTLK	2	4.7175	1
P40939	350	K	Trifunctional enzyme subunit alpha, mitochondrial OS=Homo sapiens OX=9606 GN=HADHA PE=1 SV=2	HADHA	4.32787e-13	124.81	ALMGLYHGQVLCK(1)K	2	0.10042	2
Q15365	351	K	Poly(rC)-binding protein 1 OS=Homo sapiens OX=9606 GN=PCBP1 PE=1 SV=2	PCBP1	0.0109554	72.042	LSSEK(1)GMGCS	2	0.76419	1
Q00839	352	K	Heterogeneous nuclear ribonucleoprotein U OS=Homo sapiens OX=9606 GN=HNRNPU PE=1 SV=6	HNRNPU	1.59005e-08	102.03	HLYTK(1)DIDIHEVR	3	-1.0496	5
P26038	352	K	Moesin OS=Homo sapiens OX=9606 GN=MSN PE=1 SV=3	MSN	0.00502077	54.436	LK(1)QIEEQTK	2	-0.46961	2
P29401	352	K	Transketolase OS=Homo sapiens OX=9606 GN=TKT PE=1 SV=3	TKT	0.0259254	58.916	NSTFSEIFK(1)K	2	-0.31689	1
P11021	352	K	Endoplasmic reticulum chaperone BiP OS=Homo sapiens OX=9606 GN=HSPA5 PE=1 SV=2	HSPA5	0.0122418	62.969	VLEDSDLK(1)K	2	-0.31944	3
Q6KC79	353	K	Nipped-B-like protein OS=Homo sapiens OX=9606 GN=NIPBL PE=1 SV=2	NIPBL	0.00541221	52.863	AAMYDIISSPSK(1)DSTK	2	-4.1796	1
P78347	353	K	General transcription factor II-I OS=Homo sapiens OX=9606 GN=GTF2I PE=1 SV=2	GTF2I	1.52418e-15	187.82	EFNFEK(1)WNAR	2	-0.81851	3
P00558	353	K	Phosphoglycerate kinase 1 OS=Homo sapiens OX=9606 GN=PGK1 PE=1 SV=3	PGK1	0.00137258	83.438	GTK(1)ALMDEVVK	2	0.42563	3
P11021	353	K	Endoplasmic reticulum chaperone BiP OS=Homo sapiens OX=9606 GN=HSPA5 PE=1 SV=2	HSPA5	0.000207154	80.379	K(1)SDIDEIVLVGGSTR	2	0.49918	2
P05455	354	K	Lupus La protein OS=Homo sapiens OX=9606 GN=SSB PE=1 SV=2	SSB	0.0202313	56.091	GK(1)VQFQGK	2	-0.61333	1
P08238	354	K	Heat shock protein HSP 90-beta OS=Homo sapiens OX=9606 GN=HSP90AB1 PE=1 SV=4	HSP90AB1	0.00899439	100.67	NNIK(1)LYVR	2	-1.2424	1
P49585	355	K	Choline-phosphate cytidylyltransferase A OS=Homo sapiens OX=9606 GN=PCYT1A PE=1 SV=2	PCYT1A	0.000490659	103.69	HK(1)AAAYDISEDEED	2	-1.6924	1
Q9NZA1	355	K	Chloride intracellular channel protein 5 OS=Homo sapiens OX=9606 GN=CLIC5 PE=1 SV=3	CLIC5	0.00244128	85.813	LHVVK(1)IVAK	2	-0.028302	1
Q9NZA1	355	K	Chloride intracellular channel protein 5 OS=Homo sapiens OX=9606 GN=CLIC5 PE=1 SV=3	THYN1	0.0321606	49.325	TSATK(1)NCLK	2	-0.26589	1
P15311	357	K	Ezrin OS=Homo sapiens OX=9606 GN=EZR PE=1 SV=4	EZR	0.0273711	55.235	LQDYEEK(1)TK	2	-2.2398	1
P07339	357	K	Cathepsin D OS=Homo sapiens OX=9606 GN=CTSD PE=1 SV=1	CTSD	0.0152463	55.604	LSPEDYTLK(1)VSQAGK	2	0.58095	1
P01009	359	K	Alpha-1-antitrypsin OS=Homo sapiens OX=9606 GN=SERPINA1 PE=1 SV=3	SERPINA1	0.000241251	124.46	AVHK(1)AVLTIDEK	2	-0.007468	1
P26038	360	K	Moesin OS=Homo sapiens OX=9606 GN=MSN PE=1 SV=3	MSN	9.86262e-07	99.174	K(1)AQQELEEQTR	2	-0.40744	1
P05455	360	K	Lupus La protein OS=Homo sapiens OX=9606 GN=SSB PE=1 SV=2	SSB	0.0198674	54.056	VQFQGK(1)K	2	0.37097	3
P00558	361	K	Phosphoglycerate kinase 1 OS=Homo sapiens OX=9606 GN=PGK1 PE=1 SV=3	PGK1	0.0177969	57.293	ALMDEVVK(1)ATSR	2	-0.4407	1
P0DOX5	362	K	Immunoglobulin gamma-1 heavy chain OS=Homo sapiens OX=9606 PE=1 SV=2		6.60547e-05	90.156	DELTK(1)NQVSLTCLVK	2	-0.77826	1
P00352	362	K	Aldehyde dehydrogenase 1A1 OS=Homo sapiens OX=9606 GN=ALDH1A1 PE=1 SV=2	ALDH1A1	0.00101101	74.269	ILDLIESGK(1)K	2	1.0131	5
P00505	363	K	Aspartate aminotransferase, mitochondrial OS=Homo sapiens OX=9606 GN=GOT2 PE=1 SV=3	GOT2	0.00856656	47.561	TQLVSNLK(1)K	2	-0.1534	1
Q9Y6U3	364	K	Scinderin OS=Homo sapiens OX=9606 GN=SCIN PE=1 SV=4	SCIN	5.69272e-11	136.84	VYVTEK(1)VAQIK	2	2.1407	1
P30101	366	K	Protein disulfide-isomerase A3 OS=Homo sapiens OX=9606 GN=PDIA3 PE=1 SV=4	PDIA3	0.0144001	41.87	YLK(1)SEPIPESNDGPVK	2	1.5724	1
P00325	367	K	All-trans-retinol dehydrogenase [NAD(+)] ADH1B OS=Homo sapiens OX=9606 GN=ADH1B PE=1 SV=3	ADH1B	9.79228e-16	187.47	INEGFDLLHSGK(1)SIR	2	-1.8814	1
Q00610	367	K	Clathrin heavy chain 1 OS=Homo sapiens OX=9606 GN=CLTC PE=1 SV=5	CLTC	1.50577e-05	85.813	K(1)FNALFAQGNYSEAAK	2	0.15559	1
P27816	368	K	Microtubule-associated protein 4 OS=Homo sapiens OX=9606 GN=MAP4 PE=1 SV=3	MAP4	0.00350143	60	MDLAPSK(1)DMGPPK	2	-1.3218	1
P05091	368	K	Aldehyde dehydrogenase, mitochondrial OS=Homo sapiens OX=9606 GN=ALDH2 PE=1 SV=2	ALDH2	0.00201291	66.619	TEQGPQVDETQFK(1)K	2	0.074149	1
P05091	369	K	Aldehyde dehydrogenase, mitochondrial OS=Homo sapiens OX=9606 GN=ALDH2 PE=1 SV=2	ALDH2	0.00321753	74.269	K(1)ILGYINTGK	2	-0.28633	2
P11021	370	K	Endoplasmic reticulum chaperone BiP OS=Homo sapiens OX=9606 GN=HSPA5 PE=1 SV=2	HSPA5	0.00296715	90.308	IPK(1)IQQLVK	2	-0.1051	3
P08133	370	K	Annexin A6 OS=Homo sapiens OX=9606 GN=ANXA6 PE=1 SV=3	ANXA6	0.000635097	86.729	PANDFNPDADAK(1)ALR	2	0.28854	3
Q15233	371	K	Non-POU domain-containing octamer-binding protein OS=Homo sapiens OX=9606 GN=NONO PE=1 SV=4	NONO	0.00249567	71.896	QQEGFK(1)GTFPDAR	2	0.094836	2
Q9BUL5	372	K	PHD finger protein 23 OS=Homo sapiens OX=9606 GN=PHF23 PE=1 SV=1	PHF23	0.0248205	72.922	K(1)TNVPDFFYCQK	2	-0.54579	1
P05783	372	K	Keratin, type I cytoskeletal 18 OS=Homo sapiens OX=9606 GN=KRT18 PE=1 SV=2	KRT18	0.000741207	73.655	VK(1)LEAEIATYR	2	-0.22003	3
P08670	373	K	Vimentin OS=Homo sapiens OX=9606 GN=VIM PE=1 SV=4	VIM	0.00228784	62.398	LQDEIQNMK(1)EEMAR	2	0.071585	1
P42226	374	K	Signal transducer and activator of transcription 6 OS=Homo sapiens OX=9606 GN=STAT6 PE=1 SV=1	STAT6	0.00482152	76.85	K(1)GTESVTEEK	2	-3.2649	1
Q9NZN4	375	K	EH domain-containing protein 2 OS=Homo sapiens OX=9606 GN=EHD2 PE=1 SV=2	EHD2	0.00724559	84.699	FHSLK(1)PK	2	-2.065	2
Q9Y2W1	375	K	Thyroid hormone receptor-associated protein 3 OS=Homo sapiens OX=9606 GN=THRAP3 PE=1 SV=2	RIC8A	0.0291885	41.796	LVTMFDK(1)LSR	2	0.58254	1
Q9NZN4	375	K	EH domain-containing protein 2 OS=Homo sapiens OX=9606 GN=EHD2 PE=1 SV=2	RCC2	3.0235e-07	110.06	PATAGK(1)AGGAAVVITEPEHTK	3	0.16964	3
Q01518	376	K	Adenylyl cyclase-associated protein 1 OS=Homo sapiens OX=9606 GN=CAP1 PE=1 SV=5	CAP1	0.00253018	64.064	INSITVDNCK(1)K	2	0.25555	1
O15382	377	K	Branched-chain-amino-acid aminotransferase, mitochondrial OS=Homo sapiens OX=9606 GN=BCAT2 PE=1 SV=2	BCAT2	0.00156518	85.716	ELK(1)EIQYGIR	2	0.83517	1
P05091	378	K	Aldehyde dehydrogenase, mitochondrial OS=Homo sapiens OX=9606 GN=ALDH2 PE=1 SV=2	ALDH2	1.00491e-08	117.45	ILGYINTGK(1)QEGAK	2	2.624	1
P02545	378	K	Prelamin-A/C OS=Homo sapiens OX=9606 GN=LMNA PE=1 SV=1	LMNA	0.00335684	79.059	K(1)LLEGEEER	2	-0.15023	1
Q9UKL0	381	K	REST corepressor 1 OS=Homo sapiens OX=9606 GN=RCOR1 PE=1 SV=2	SAMHD1	0.000424406	133.98	ADSEQPSK(1)R	2	0.3759	1
P52272	381	K	Heterogeneous nuclear ribonucleoprotein M OS=Homo sapiens OX=9606 GN=HNRNPM PE=1 SV=3	HNRNPM	7.61497e-11	127.94	INEILSNALK(1)R	2	-0.42498	2
Q9UKL0	381	K	REST corepressor 1 OS=Homo sapiens OX=9606 GN=RCOR1 PE=1 SV=2	RCOR1	0.00228295	76.572	LPEVIQK(1)CNAR	2	-0.32171	1
Q92610	381	K	Zinc finger protein 592 OS=Homo sapiens OX=9606 GN=ZNF592 PE=1 SV=2	ZNF592	0.0249705	58.889	TIK(1)TSSGEIK	2	-1.0598	1
Q8IYM9	382	K	E3 ubiquitin-protein ligase TRIM22 OS=Homo sapiens OX=9606 GN=TRIM22 PE=1 SV=1	TRIM22	5.26282e-28	151.08	K(1)SSGFAFDPSVNYSK	2	-1.2495	2
P07237	385	K	Protein disulfide-isomerase OS=Homo sapiens OX=9606 GN=P4HB PE=1 SV=3	P4HB	0.00525561	60	NFEDVAFDEK(1)K	2	-0.33446	1
Q13451	385	K	Peptidyl-prolyl cis-trans isomerase FKBP5 OS=Homo sapiens OX=9606 GN=FKBP5 PE=1 SV=2	FKBP5	0.00202055	74.424	VLEVNPQNK(1)AAR	2	-2.2233	1
Q5VTE0	386	K	Putative elongation factor 1-alpha-like 3 OS=Homo sapiens OX=9606 GN=EEF1A1P5 PE=5 SV=1	EEF1A1P5	0.0177657	75.243	K(1)LEDGPK	2	0.51748	2
P26038	388	K	Moesin OS=Homo sapiens OX=9606 GN=MSN PE=1 SV=3	MSN	0.0195039	47.561	AQSEAEK(1)LAK	2	-1.4803	1
P52272	388	K	Heterogeneous nuclear ribonucleoprotein M OS=Homo sapiens OX=9606 GN=HNRNPM PE=1 SV=3	HNRNPM	2.7989e-05	56.436	GEIIAK(1)QGGGGGGGSVPGIER	2	0.82748	1
P52272	388	K	Heterogeneous nuclear ribonucleoprotein M OS=Homo sapiens OX=9606 GN=HNRNPM PE=1 SV=3	HNRNPM	1.36356e-06	100.23	RGEIIAK(1)QGGGGGGGSVPGIER	3	-0.19483	2
P42167	389	K	Lamina-associated polypeptide 2, isoforms beta/gamma OS=Homo sapiens OX=9606 GN=TMPO PE=1 SV=2	TMPO	3.43933e-05	135.28	MEESFSSK(1)YVPK	2	9.9583	3
P40939	390	K	Trifunctional enzyme subunit alpha, mitochondrial OS=Homo sapiens OX=9606 GN=HADHA PE=1 SV=2	HADHA	7.51261e-05	110.44	TILK(1)DATLTALDR	2	1.4282	1
Q14108	391	K	Lysosome membrane protein 2 OS=Homo sapiens OX=9606 GN=SCARB2 PE=1 SV=2	SCARB2	0.00171374	76.255	K(1)LDDFVETGDIR	2	-1.7419	1
P17858	392	K	ATP-dependent 6-phosphofructokinase, liver type OS=Homo sapiens OX=9606 GN=PFKL PE=1 SV=6	PFKL	0.0352102	42.835	LLAHQK(1)PPK	2	-0.92619	1
P31323	393	K	cAMP-dependent protein kinase type II-beta regulatory subunit OS=Homo sapiens OX=9606 GN=PRKAR2B PE=1 SV=3	PRKAR2B	0.0116317	88.921	LLGPCMEIMK(1)R	2	-2.0359	2
P42167	393	K	Lamina-associated polypeptide 2, isoforms beta/gamma OS=Homo sapiens OX=9606 GN=TMPO PE=1 SV=2	TMPO	0.0154525	60.547	YVPK(1)YVPLADVK	2	0.021194	2
P68363	394	K	Tubulin alpha-1B chain OS=Homo sapiens OX=9606 GN=TUBA1B PE=1 SV=1	TUBA1B	0.00105773	99.174	LDHK(1)FDLMYAK	2	1.3174	1
O60832	394	K	H/ACA ribonucleoprotein complex subunit DKC1 OS=Homo sapiens OX=9606 GN=DKC1 PE=1 SV=3	DKC1	0.00388451	83.623	LMIK(1)QGLLDK	2	0.010204	1
Q969P6	394	K	DNA topoisomerase I, mitochondrial OS=Homo sapiens OX=9606 GN=TOP1MT PE=1 SV=1	TOP1MT	0.0129561	40.502	NLQLFMENK(1)DPR	2	-8.3589	1
Q96AE4	394	K	Far upstream element-binding protein 1 OS=Homo sapiens OX=9606 GN=FUBP1 PE=1 SV=3	FUBP1	0.0398513	52.837	TGLIIGK(1)GGETIK	2	1.1352	1
P10809	396	K	60 kDa heat shock protein, mitochondrial OS=Homo sapiens OX=9606 GN=HSPD1 PE=1 SV=2	HSPD1	0.0150603	44.598	LAK(1)LSDGVAVLK	2	-0.67344	1
Q9BZZ5	398	K	Apoptosis inhibitor 5 OS=Homo sapiens OX=9606 GN=API5 PE=1 SV=3	API5	0.00216345	85.821	LALQGK(1)TGEALK	2	0.90087	3
P16671	398	K	Platelet glycoprotein 4 OS=Homo sapiens OX=9606 GN=CD36 PE=1 SV=2	CD36	0.000159581	122.44	PSEK(1)IQVLK	2	-3.7258	2
P19338	398	K	Nucleolin OS=Homo sapiens OX=9606 GN=NCL PE=1 SV=3	NCL	0.000177171	114.64	TLLAK(1)NLPYK	2	0.50143	5
P08238	399	K	Heat shock protein HSP 90-beta OS=Homo sapiens OX=9606 GN=HSP90AB1 PE=1 SV=4	HSP90AB1	0.00349119	95.311	EMLQQSK(1)ILK	2	-1.821	1
Q16658	399	K	Fascin OS=Homo sapiens OX=9606 GN=FSCN1 PE=1 SV=3	FSCN1	0.00588149	62.271	K(1)VTGTLDANR	2	0.35371	1
Q9BR76	400	K	Coronin-1B OS=Homo sapiens OX=9606 GN=CORO1B PE=1 SV=1	CORO1B	0.0221484	62.969	EAYVPSK(1)QR	2	0.74623	1
Q16666	400	K	Gamma-interferon-inducible protein 16 OS=Homo sapiens OX=9606 GN=IFI16 PE=1 SV=3	IFI16	0.019083	77.072	NNDPK(1)SMK	2	-0.49429	1
P68363	401	K	Tubulin alpha-1B chain OS=Homo sapiens OX=9606 GN=TUBA1B PE=1 SV=1	TUBA1B	0.000374829	92.677	FDLMYAK(1)R	2	0.30195	5
P29590	401	K	Protein PML OS=Homo sapiens OX=9606 GN=PML PE=1 SV=3	PML	0.00233694	69.276	K(1)ASPEAASTPR	2	0.353	1
P35579	403	K	Myosin-9 OS=Homo sapiens OX=9606 GN=MYH9 PE=1 SV=4	MYH9	0.00022769	119.07	DYVQK(1)AQTK	2	-1.0222	5
P27816	403	K	Microtubule-associated protein 4 OS=Homo sapiens OX=9606 GN=MAP4 PE=1 SV=3	MAP4	0.00912952	84.368	ENK(1)IVPAK	2	0.68002	1
Q9UM54	403	K	Unconventional myosin-VI OS=Homo sapiens OX=9606 GN=MYO6 PE=1 SV=4	SQOR	1.68526e-07	162.21	IGSNYSVK(1)TVEK	2	-0.83757	2
Q03252	403	K	Lamin-B2 OS=Homo sapiens OX=9606 GN=LMNB2 PE=1 SV=4	LMNB2	0.0214412	63.397	LK(1)LSPSPSSR	2	-2.4581	1
P19338	403	K	Nucleolin OS=Homo sapiens OX=9606 GN=NCL PE=1 SV=3	NCL	0.00756048	42.061	NLPYK(1)VTQDELK	2	-0.54378	1
Q9UM54	403	K	Unconventional myosin-VI OS=Homo sapiens OX=9606 GN=MYO6 PE=1 SV=4	MYO6	3.55354e-06	102.03	VMLTTAGGTK(1)GTVIK	2	-0.061092	1
P14625	404	K	Endoplasmin OS=Homo sapiens OX=9606 GN=HSP90B1 PE=1 SV=1	HSP90B1	0.00618176	67.507	GLFDEYGSK(1)K	2	-0.20909	3
O00159	404	K	Unconventional myosin-Ic OS=Homo sapiens OX=9606 GN=MYO1C PE=1 SV=4	MYO1C	0.000233631	126.48	SLASK(1)DVESPSWR	2	-0.3365	1
P61978	405	K	Heterogeneous nuclear ribonucleoprotein K OS=Homo sapiens OX=9606 GN=HNRNPK PE=1 SV=1	HNRNPK	7.44443e-26	216.26	DLAGSIIGK(1)GGQR	2	0.78958	8
Q96T23	405	K	Remodeling and spacing factor 1 OS=Homo sapiens OX=9606 GN=RSF1 PE=1 SV=2	RSF1	0.000134879	81.335	GPLCK(1)SVTPTK	2	0.37354	1
P46060	406	K	Ran GTPase-activating protein 1 OS=Homo sapiens OX=9606 GN=RANGAP1 PE=1 SV=1	RANGAP1	0.0339184	51.531	GQGEK(1)SATPSR	2	-0.076281	1
P40939	406	K	Trifunctional enzyme subunit alpha, mitochondrial OS=Homo sapiens OX=9606 GN=HADHA PE=1 SV=2	HADHA	0.00339521	81.335	GQQQVFK(1)GLNDK	2	0.9207	1
P06733	406	K	Alpha-enolase OS=Homo sapiens OX=9606 GN=ENO1 PE=1 SV=2	ENO1	0.0027775	105.04	LAK(1)YNQLLR	2	0.6427	1
O75475	407	K	PC4 and SFRS1-interacting protein OS=Homo sapiens OX=9606 GN=PSIP1 PE=1 SV=1	PSIP1	0.00330006	74.849	FK(1)VSQVIMEK	2	-2.2017	3
Q9ULV4	407	K	Coronin-1C OS=Homo sapiens OX=9606 GN=CORO1C PE=1 SV=1	NCOR2	2.25846e-06	85.742	GTALGSVPGGSITK(1)GIPSTR	2	-0.61985	4
Q9ULV4	407	K	Coronin-1C OS=Homo sapiens OX=9606 GN=CORO1C PE=1 SV=1	MAD1L1	0.0109482	74.849	SK(1)SHLIQVER	2	0.78772	1
P01009	411	K	Alpha-1-antitrypsin OS=Homo sapiens OX=9606 GN=SERPINA1 PE=1 SV=3	SERPINA1	4.97683e-05	67.887	SPLFMGK(1)VVNPTQK	2	-0.54986	1
P00352	412	K	Retinal dehydrogenase 1 OS=Homo sapiens OX=9606 GN=ALDH1A1 PE=1 SV=2	ALDH1A1	0.00467321	85.716	FK(1)SLDDVIK	2	0.34984	1
Q13547	412	K	Histone deacetylase 1 OS=Homo sapiens OX=9606 GN=HDAC1 PE=1 SV=1	HDAC1	0.00579361	79.059	ISICSSDK(1)R	2	0.40579	3
Q9NYF8	413	K	Bcl-2-associated transcription factor 1 OS=Homo sapiens OX=9606 GN=BCLAF1 PE=1 SV=2	BCLAF1	0.000544692	105.36	K(1)SVLADQGK	2	0.046712	2
Q9NYF8	413	K	Bcl-2-associated transcription factor 1 OS=Homo sapiens OX=9606 GN=BCLAF1 PE=1 SV=2	EHD2	0.000286335	96.313	VVLNK(1)ADMVETQQLMR	2	-2.5041	2
P07602	414	K	Prosaposin OS=Homo sapiens OX=9606 GN=PSAP PE=1 SV=2	PSAP	0.000462744	129.56	K(1)LVGYLDR	2	0.99412	1
Q96HC4	415	K	PDZ and LIM domain protein 5 OS=Homo sapiens OX=9606 GN=PDLIM5 PE=1 SV=5	PDLIM5	0.00320929	105.81	AEHIPAGK(1)R	2	-0.58239	2
Q9UHG3	415	K	Prenylcysteine oxidase 1 OS=Homo sapiens OX=9606 GN=PCYOX1 PE=1 SV=3	THRAP3	0.000170615	100.07	EK(1)GSFSDTGLGDGK	2	0.63905	1
Q9UHG3	415	K	Prenylcysteine oxidase 1 OS=Homo sapiens OX=9606 GN=PCYOX1 PE=1 SV=3	PCYOX1	8.03977e-19	136.06	IFSQETLTK(1)AQILK	2	-2.894	3
P40939	415	K	Trifunctional enzyme subunit alpha, mitochondrial OS=Homo sapiens OX=9606 GN=HADHA PE=1 SV=2	HADHA	0.000454145	117.39	K(1)ALTSFER	2	-0.48684	6
Q05682	416	K	Caldesmon OS=Homo sapiens OX=9606 GN=CALD1 PE=1 SV=3	CALD1	0.0304848	67.507	IEGK(1)WVNEK	2	-0.30936	1
P02545	417	K	Prelamin-A/C OS=Homo sapiens OX=9606 GN=LMNA PE=1 SV=1	LMNA	1.83324e-33	206.14	ASSHSSQTQGGGSVTK(1)K	2	1.3521	2
P05783	417	K	Keratin, type I cytoskeletal 18 OS=Homo sapiens OX=9606 GN=KRT18 PE=1 SV=2	KRT18	8.7755e-12	162.23	IVDGK(1)VVSETNDTK	2	-0.85227	1
P18206	417	K	Vinculin OS=Homo sapiens OX=9606 GN=VCL PE=1 SV=4	VCL	0.00362503	90.142	K(1)IAELCDDPK	2	-2.8474	2
Q9ULV4	419	K	Coronin-1C OS=Homo sapiens OX=9606 GN=CORO1C PE=1 SV=1	CORO1C	0.00105012	120.33	K(1)CDLISIPK	2	-1.5931	3
Q9ULV4	419	K	Coronin-1C OS=Homo sapiens OX=9606 GN=CORO1C PE=1 SV=1	NCOR2	5.00375e-13	128.41	PLK(1)EGSITQGTPLK	2	1.0949	2
P06733	420	K	Alpha-enolase OS=Homo sapiens OX=9606 GN=ENO1 PE=1 SV=2	ENO1	0.00570828	72.042	IEEELGSK(1)AK	2	-0.31277	1
P02545	420	K	Prelamin-A/C OS=Homo sapiens OX=9606 GN=LMNA PE=1 SV=1	LMNA	0.0044694	106.93	K(1)LESTESR	2	-0.60162	1
P12814	420	K	Alpha-actinin-1 OS=Homo sapiens OX=9606 GN=ACTN1 PE=1 SV=2	ACTN1	3.47847e-08	117.45	QK(1)DYETATLSEIK	2	0.8069	2
P06737	421	K	Glycogen phosphorylase, liver form OS=Homo sapiens OX=9606 GN=PYGL PE=1 SV=4	PYGL	0.00543132	46.033	IVALFPK(1)DVDR	2	-0.17666	1
Q9NYF8	421	K	Bcl-2-associated transcription factor 1 OS=Homo sapiens OX=9606 GN=BCLAF1 PE=1 SV=2	BCLAF1	0.0003507	97.084	SVLADQGK(1)SFATASHR	2	-0.36435	1
Q9NYF8	421	K	Bcl-2-associated transcription factor 1 OS=Homo sapiens OX=9606 GN=BCLAF1 PE=1 SV=2	LMCD1	0.00985475	67.881	VAK(1)DLNPGVK	2	0.36244	1
Q15459	424	K	Splicing factor 3A subunit 1 OS=Homo sapiens OX=9606 GN=SF3A1 PE=1 SV=1	SF3A1	0.00185062	113.46	IPASK(1)MQEHMR	2	-0.51091	1
P51659	424	K	Peroxisomal multifunctional enzyme type 2 OS=Homo sapiens OX=9606 GN=HSD17B4 PE=1 SV=3	HSD17B4	0.00844527	51.569	LK(1)CEAVVADVLDK	2	-2.2183	1
Q07666	424	K	KH domain-containing, RNA-binding, signal transduction-associated protein 1 OS=Homo sapiens OX=9606 GN=KHDRBS1 PE=1 SV=1	KHDRBS1	0.0041065	84.368	PSLK(1)APPAR	2	-0.33285	1
Q9UQR1	424	K	Zinc finger protein 148 OS=Homo sapiens OX=9606 GN=ZNF148 PE=1 SV=2	EML4	0.00662011	61.48	TTVEPTPGK(1)GPK	2	-1.7121	1
Q9UQR1	424	K	Zinc finger protein 148 OS=Homo sapiens OX=9606 GN=ZNF148 PE=1 SV=2	ZNF148	0.0031435	51.531	VSK(1)YAFELVDK	2	-0.12333	1
P06576	426	K	ATP synthase subunit beta, mitochondrial OS=Homo sapiens OX=9606 GN=ATP5F1B PE=1 SV=3	ATP5F1B	0.00530644	72.042	GVQK(1)ILQDYK	2	0.70636	2
Q13418	426	K	Integrin-linked protein kinase OS=Homo sapiens OX=9606 GN=ILK PE=1 SV=2	ILK	0.00886179	50.09	LMK(1)ICMNEDPAK	2	-0.40433	1
P05783	426	K	Keratin, type I cytoskeletal 18 OS=Homo sapiens OX=9606 GN=KRT18 PE=1 SV=2	KRT18	1.37584e-05	119.94	VVSETNDTK(1)VLR	2	-0.55825	1
P25705	427	K	ATP synthase subunit alpha, mitochondrial OS=Homo sapiens OX=9606 GN=ATP5F1A PE=1 SV=1	ATP5F1A	0.000629406	120.33	AMK(1)QVAGTMK	2	-1.3912	5
P05091	428	K	Aldehyde dehydrogenase, mitochondrial OS=Homo sapiens OX=9606 GN=ALDH2 PE=1 SV=2	ALDH2	2.20212e-06	120.65	FK(1)TIEEVVGR	2	-0.2166	6
Q9ULV4	428	K	Coronin-1C OS=Homo sapiens OX=9606 GN=CORO1C PE=1 SV=1	NCOR2	0.00265475	61.067	GSITHGTPADVLYK(1)GTITR	3	0.65755	1
Q9H3P2	429	K	Negative elongation factor A OS=Homo sapiens OX=9606 GN=NELFA PE=1 SV=3	NELFA	0.017874	81.32	K(1)NLSLTR	2	0.47294	1
P19338	429	K	Nucleolin OS=Homo sapiens OX=9606 GN=NCL PE=1 SV=3	NCL	0.0042595	64.906	SK(1)GIAYIEFK	2	0.72376	2
Q07666	432	K	KH domain-containing, RNA-binding, signal transduction-associated protein 1 OS=Homo sapiens OX=9606 GN=KHDRBS1 PE=1 SV=1	KHDRBS1	0.0178711	80.294	PVK(1)GAYR	2	0.371	2
P14618	433	K	Pyruvate kinase PKM OS=Homo sapiens OX=9606 GN=PKM PE=1 SV=4	PKM	2.1452e-05	65.408	CCSGAIIVLTK(1)SGR	2	0.092906	1
P26641	434	K	Elongation factor 1-gamma OS=Homo sapiens OX=9606 GN=EEF1G PE=1 SV=3	EEF1G	0.00698577	72.492	AFNQGK(1)IFK	2	0.3589	4
P26599	436	K	Polypyrimidine tract-binding protein 1 OS=Homo sapiens OX=9606 GN=PTBP1 PE=1 SV=2	PTBP1	0.00443465	68.49	ITLSK(1)HQNVQLPR	3	-0.49236	1
O43707	437	K	Alpha-actinin-4 OS=Homo sapiens OX=9606 GN=ACTN4 PE=1 SV=2	ACTN4	0.0026423	100.67	EAMLK(1)HR	2	1.1509	3
Q6NUK1	437	K	Calcium-binding mitochondrial carrier protein SCaMC-1 OS=Homo sapiens OX=9606 GN=SLC25A24 PE=1 SV=2	SLC25A24	0.000161541	106	IISK(1)EGIPGLYR	2	-0.68013	5
P13797	437	K	Plastin-3 OS=Homo sapiens OX=9606 GN=PLS3 PE=1 SV=4	PLS3	0.0469874	53.517	IK(1)VPVDWSK	2	0.088892	1
Q9NYF8	437	K	Bcl-2-associated transcription factor 1 OS=Homo sapiens OX=9606 GN=BCLAF1 PE=1 SV=2	BCLAF1	0.000639296	83.358	NTEEEGLK(1)YK	2	-1.9922	1
Q9NYF8	437	K	Bcl-2-associated transcription factor 1 OS=Homo sapiens OX=9606 GN=BCLAF1 PE=1 SV=2	THYN1	0.00580691	76.255	TK(1)TENSGEALAK	2	-0.74471	1
P26038	438	K	Moesin OS=Homo sapiens OX=9606 GN=MSN PE=1 SV=3	MSN	1.54225e-08	175.64	K(1)ESEAVEWQQK	2	0.75992	6
Q09666	438	K	Neuroblast differentiation-associated protein AHNAK OS=Homo sapiens OX=9606 GN=AHNAK PE=1 SV=2	AHNAK	0.00122882	111.61	VPK(1)FSVSGAK	2	1.2906	5
P08670	439	K	Vimentin OS=Homo sapiens OX=9606 GN=VIM PE=1 SV=4	VIM	3.08656e-22	160.07	ETNLDSLPLVDTHSK(1)R	2	-0.36643	7
P13639	439	K	Elongation factor 2 OS=Homo sapiens OX=9606 GN=EEF2 PE=1 SV=4	EEF2	0.0361091	96.957	K(1)EDLYLKPIQR	2	0.05404	1
Q5VTE0	439	K	Putative elongation factor 1-alpha-like 3 OS=Homo sapiens OX=9606 GN=EEF1A1P5 PE=5 SV=1	EEF1A1P5	0.000116119	114.93	QTVAVGVIK(1)AVDK	2	-1.3499	4
Q13813	441	K	Spectrin alpha chain, non-erythrocytic 1 OS=Homo sapiens OX=9606 GN=SPTAN1 PE=1 SV=3	SPTAN1	0.000933458	101.82	EK(1)LTVLSEER	2	-0.90418	2
Q9Y2X3	441	K	Nucleolar protein 58 OS=Homo sapiens OX=9606 GN=NOP58 PE=1 SV=1	NOP58	1.88638e-06	92.747	TYDPSGDSTLPTCSK(1)K	2	1.2674	1
O60832	443	K	H/ACA ribonucleoprotein complex subunit DKC1 OS=Homo sapiens OX=9606 GN=DKC1 PE=1 SV=3	DKC1	0.00324646	84.999	APQVVAEAAK(1)TAK	2	-0.6118	1
Q9Y2X3	444	K	Nucleolar protein 58 OS=Homo sapiens OX=9606 GN=NOP58 PE=1 SV=1	NOP58	7.52509e-07	101.43	K(1)IEQVDKEDEITEK	2	1.1448	1
Q13547	444	K	Histone deacetylase 1 OS=Homo sapiens OX=9606 GN=HDAC1 PE=1 SV=1	HDAC1	3.91897e-19	168.43	VK(1)TEDEKEKDPEEK	3	0.19031	2
Q08J23	445	K	RNA cytosine C(5)-methyltransferase NSUN2 OS=Homo sapiens OX=9606 GN=NSUN2 PE=1 SV=2	NSUN2	0.0010043	90.761	LQGK(1)SAETR	2	-0.55835	1
P08670	445	K	Vimentin OS=Homo sapiens OX=9606 GN=VIM PE=1 SV=4	VIM	5.93894e-06	154.35	TLLIK(1)TVETR	2	-0.44336	1
P08133	446	K	Annexin A6 OS=Homo sapiens OX=9606 GN=ANXA6 PE=1 SV=3	ANXA6	0.00452431	55.754	K(1)AMEGAGTDEK	2	-1.2371	1
P07900	446	K	Heat shock protein HSP 90-alpha OS=Homo sapiens OX=9606 GN=HSP90AA1 PE=1 SV=5	HSP90AA1	0.00480239	47.361	NIK(1)LGIHEDSQNR	2	0.018709	1
P11021	446	K	Endoplasmic reticulum chaperone BiP OS=Homo sapiens OX=9606 GN=HSPA5 PE=1 SV=2	HSPA5	0.0177383	58.426	NTVVPTK(1)K	2	-1.2601	1
P11021	447	K	Endoplasmic reticulum chaperone BiP OS=Homo sapiens OX=9606 GN=HSPA5 PE=1 SV=2	HSPA5	7.5718e-08	102.55	K(1)SQIFSTASDNQPTVTIK	2	1.1203	1
Q96ST3	448	K	Paired amphipathic helix protein Sin3a OS=Homo sapiens OX=9606 GN=SIN3A PE=1 SV=2	SIN3A	0.00084923	79.795	LLNLK(1)DSSMADASK	2	-0.19406	1
O95758	449	K	Polypyrimidine tract-binding protein 3 OS=Homo sapiens OX=9606 GN=PTBP3 PE=1 SV=2	PTBP3	6.49192e-05	58.338	EGQEDQGLTK(1)DFSNSPLHR	3	2.3487	1
P51608	449	K	Methyl-CpG-binding protein 2 OS=Homo sapiens OX=9606 GN=MECP2 PE=1 SV=1	MECP2	0.0206214	53.051	TQPAVATAATAAEK(1)YK	2	1.0206	1
P17661	449	K	Desmin OS=Homo sapiens OX=9606 GN=DES PE=1 SV=3	DES	0.0233361	61.48	TVMIK(1)TIETR	2	-3.2142	1
P13796	449	K	Plastin-2 OS=Homo sapiens OX=9606 GN=LCP1 PE=1 SV=6	LCP1	0.00529859	76.85	VNKPPYPK(1)LGGNMK	2	-0.48035	1
P15311	450	K	Ezrin OS=Homo sapiens OX=9606 GN=EZR PE=1 SV=4	EZR	0.00478376	65.933	AK(1)EAQDDLVK	2	-0.2422	1
O75390	450	K	Citrate synthase, mitochondrial OS=Homo sapiens OX=9606 GN=CS PE=1 SV=2	CS	6.75085e-05	88.734	PK(1)SMSTEGLMK	2	-0.89314	3
Q92769	451	K	Histone deacetylase 2 OS=Homo sapiens OX=9606 GN=HDAC2 PE=1 SV=2	HDAC2	0.0268883	63.212	IEEDK(0.879)K(0.121)ETEDK	2	-2.4747	1
Q16666	451	K	Gamma-interferon-inducible protein 16 OS=Homo sapiens OX=9606 GN=IFI16 PE=1 SV=3	IFI16	6.72943e-13	119.94	SEDTISK(1)MNDFMR	2	-0.38269	3
P02787	453	K	Serotransferrin OS=Homo sapiens OX=9606 GN=TF PE=1 SV=4	TF	1.88248e-07	131.54	K(1)SASDLTWDNLK	2	2.1655	1
P06744	454	K	Glucose-6-phosphate isomerase OS=Homo sapiens OX=9606 GN=GPI PE=1 SV=4	GPI	0.000416152	66.485	ELQAAGK(1)SPEDLER	2	0.57041	1
Q9UHX1	454	K	Poly(U)-binding-splicing factor PUF60 OS=Homo sapiens OX=9606 GN=PUF60 PE=1 SV=1	PUF60	0.00374472	70.67	HMVMQK(1)LLR	2	-1.6454	2
Q9UHX1	454	K	Poly(U)-binding-splicing factor PUF60 OS=Homo sapiens OX=9606 GN=PUF60 PE=1 SV=1	THRAP3	0.046569	46.033	K(1)HGLAHDEMK	2	-2.9274	1
Q9Y2W1	455	K	Thyroid hormone receptor-associated protein 3 OS=Homo sapiens OX=9606 GN=THRAP3 PE=1 SV=2	THRAP3	0.0133887	57.032	FMSK(1)VIGANK	2	-1.9405	2
O43707	455	K	Alpha-actinin-4 OS=Homo sapiens OX=9606 GN=ACTN4 PE=1 SV=2	ACTN4	1.44268e-07	130.65	K(1)HEAFESDLAAHQDR	3	0.482	1
P02545	457	K	Prelamin-A/C OS=Homo sapiens OX=9606 GN=LMNA PE=1 SV=1	LMNA	6.27182e-08	115.05	NK(1)SNEDQSMGNWQIK	2	1.9128	1
Q9UHX1	458	K	Poly(U)-binding-splicing factor PUF60 OS=Homo sapiens OX=9606 GN=PUF60 PE=1 SV=1	PUF60	0.00312448	65.933	K(1)QESTVMVLR	2	0.49099	2
Q9UHX1	458	K	Poly(U)-binding-splicing factor PUF60 OS=Homo sapiens OX=9606 GN=PUF60 PE=1 SV=1	THRAP3	0.000762581	65.408	SGK(1)WEGLVYAPPGK	2	-0.65292	1
O94776	460	K	Metastasis-associated protein MTA2 OS=Homo sapiens OX=9606 GN=MTA2 PE=1 SV=1	MTA2	4.93774e-09	110.52	QTFLLQTTK(1)LTR	2	-1.138	1
Q8N8S7	461	K	Protein enabled homolog OS=Homo sapiens OX=9606 GN=ENAH PE=1 SV=2	ENAH	5.09211e-09	162.23	IAEK(1)GSTIETEQK	2	-0.44253	1
P12956	461	K	X-ray repair cross-complementing protein 6 OS=Homo sapiens OX=9606 GN=XRCC6 PE=1 SV=2	XRCC6	0.000322645	102.55	IMATPEQVGK(1)MK	2	0.039645	1
Q9NYF8	462	K	Bcl-2-associated transcription factor 1 OS=Homo sapiens OX=9606 GN=BCLAF1 PE=1 SV=2	CHMP5	2.66015e-06	105.19	AK(0.79)PK(0.21)APPPSLTDCIGTVDSR	3	0.1833	1
Q9NYF8	462	K	Bcl-2-associated transcription factor 1 OS=Homo sapiens OX=9606 GN=BCLAF1 PE=1 SV=2	BCLAF1	0.00258555	85.622	LK(1)ETGYVVER	2	0.91703	2
Q01082	463	K	Spectrin beta chain, non-erythrocytic 1 OS=Homo sapiens OX=9606 GN=SPTBN1 PE=1 SV=2	SPTBN1	9.13312e-05	81.908	K(1)HEAIETDIAAYEER	2	1.2967	1
Q9BQF6	463	K	Sentrin-specific protease 7 OS=Homo sapiens OX=9606 GN=SENP7 PE=1 SV=4	SENP7	0.0286366	73.637	LQSK(1)QDR	2	-0.048793	3
P27816	464	K	Microtubule-associated protein 4 OS=Homo sapiens OX=9606 GN=MAP4 PE=1 SV=3	MAP4	0.00131472	83.214	DK(1)ALPLEAEVAPVK	2	-0.62265	2
P98175	464	K	RNA-binding protein 10 OS=Homo sapiens OX=9606 GN=RBM10 PE=1 SV=3	RBM10	0.0118569	63.212	GTK(1)GPGITGTK	2	-2.9788	1
Q96S55	464	K	ATPase WRNIP1 OS=Homo sapiens OX=9606 GN=WRNIP1 PE=1 SV=2	WRNIP1	2.01294e-06	115.41	K(1)SGQSYSPSR	2	-0.17883	2
P02787	464	K	Serotransferrin OS=Homo sapiens OX=9606 GN=TF PE=1 SV=3	TF	0.00411382	41.824	SASDLTWDNLK(1)GK	2	-0.3393	1
Q15233	467	K	Non-POU domain-containing octamer-binding protein OS=Homo sapiens OX=9606 GN=NONO PE=1 SV=4	NONO	0.000601632	83.358	AAPGAEFAPNK(1)R	2	-0.6245	1
Q9BZZ5	467	K	Apoptosis inhibitor 5 OS=Homo sapiens OX=9606 GN=API5 PE=1 SV=3	API5	1.97386e-05	124.46	ASEDTTSGSPPK(1)K	2	0.70902	1
P14625	467	K	Endoplasmin OS=Homo sapiens OX=9606 GN=HSP90B1 PE=1 SV=1	HSP90B1	0.00597252	94.806	K(1)TLDMIK	2	-1.8041	2
P19338	467	K	Nucleolin OS=Homo sapiens OX=9606 GN=NCL PE=1 SV=3	NCL	1.65753e-08	79.795	SISLYYTGEK(1)GQNQDYR	2	-0.48112	1
P12956	468	K	X-ray repair cross-complementing protein 6 OS=Homo sapiens OX=9606 GN=XRCC6 PE=1 SV=2	XRCC6	0.0433161	72.355	AIVEK(1)LR	2	-2.8115	1
P43490	469	K	Nicotinamide phosphoribosyltransferase OS=Homo sapiens OX=9606 GN=NAMPT PE=1 SV=1	NAMPT	0.0348995	40.533	VTK(1)SYSFDEIR	2	0.54761	1
Q9Y2W1	470	K	Thyroid hormone receptor-associated protein 3 OS=Homo sapiens OX=9606 GN=THRAP3 PE=1 SV=2	THRAP3	0.000762581	65.408	SGK(1)WEGLVYAPPGK	2	-0.65292	1
Q92598	471	K	Heat shock protein 105 kDa OS=Homo sapiens OX=9606 GN=HSPH1 PE=1 SV=1	HSPH1	0.000362241	73.655	FVVQNVSAQK(1)DGEK	2	-0.97795	1
Q16658	471	K	Fascin OS=Homo sapiens OX=9606 GN=FSCN1 PE=1 SV=3	FSCN1	0.0041487	94.66	YLK(1)GDHAGVLK	2	-1.7311	1
P10515	473	K	Dihydrolipoyllysine-residue acetyltransferase component of pyruvate dehydrogenase complex, mitochondrial OS=Homo sapiens OX=9606 GN=DLAT PE=1 SV=3	DLAT	0.0028544	87.942	SK(1)ISVNDFIIK	2	-0.315	1
Q13547	473	K	Histone deacetylase 1 OS=Homo sapiens OX=9606 GN=HDAC1 PE=1 SV=1	HDAC1	0.00556018	54.27	TKEEK(0.002)PEAK(0.998)GVK	2	0.0074152	1
P29590	476	K	Protein PML OS=Homo sapiens OX=9606 GN=PML PE=1 SV=3	PML	1.39783e-15	130.65	GPSYGEDVSNTTTAQK(1)R	2	-0.22906	2
Q0JRZ9	476	K	F-BAR domain only protein 2 OS=Homo sapiens OX=9606 GN=FCHO2 PE=1 SV=2	FCHO2	0.000494937	91.939	LTSGK(1)LSGINEIPR	2	-0.40358	1
P19338	477	K	Nucleolin OS=Homo sapiens OX=9606 GN=NCL PE=1 SV=3	NCL	4.77642e-12	185.18	GGK(1)NSTWSGESK	2	0.79758	5
Q15149	477	K	Plectin OS=Homo sapiens OX=9606 GN=PLEC PE=1 SV=3	PLEC	1.29936e-11	137.89	SK(1)GIYQSLEGAVQAGQLK	2	-2.7795	1
P08133	478	K	Annexin A6 OS=Homo sapiens OX=9606 GN=ANXA6 PE=1 SV=3	ANXA6	0.00371818	65.879	AINEAYK(1)EDYHK	2	-0.40412	1
P29590	478	K	Protein PML OS=Homo sapiens OX=9606 GN=PML PE=1 SV=3	PML	5.55832e-22	184.04	K(1)CSQTQCPR	2	-0.47608	1
P14625	479	K	Endoplasmin OS=Homo sapiens OX=9606 GN=HSP90B1 PE=1 SV=1	HSP90B1	0.00074315	101.45	IADDK(1)YNDTFWK	2	1.2906	4
P00367	480	K	Glutamate dehydrogenase 1, mitochondrial OS=Homo sapiens OX=9606 GN=GLUD1 PE=1 SV=2	GLUD1	0.00108279	51.07	FGK(1)HGGTIPIVPTAEFQDR	3	-2.0186	2
Q13469	482	K	Nuclear factor of activated T-cells, cytoplasmic 2 OS=Homo sapiens OX=9606 GN=NFATC2 PE=1 SV=2	NFATC2	0.010641	51.454	ITGK(1)TVTTTSYEK	2	0.37764	1
O00159	486	K	Unconventional myosin-Ic OS=Homo sapiens OX=9606 GN=MYO1C PE=1 SV=4	MYO1C	0.00511682	51.872	IICDLVEEK(1)FK	2	-3.4816	1
Q63ZY3	486	K	KN motif and ankyrin repeat domain-containing protein 2 OS=Homo sapiens OX=9606 GN=KANK2 PE=1 SV=1	KANK2	0.000559834	92.445	K(1)EEVADPTAHR	2	-1.691	1
Q14195	487	K	Dihydropyrimidinase-related protein 3 OS=Homo sapiens OX=9606 GN=DPYSL3 PE=1 SV=1	DPYSL3	0.00916032	44.57	K(1)MADLHAVPR	2	-2.6521	1
Q6VY07	487	K	Phosphofurin acidic cluster sorting protein 1 OS=Homo sapiens OX=9606 GN=PACS1 PE=1 SV=2	PACS1	9.19506e-06	119.52	SSK(1)TDLQGSASPSK	2	-2.6341	1
P18206	488	K	Vinculin OS=Homo sapiens OX=9606 GN=VCL PE=1 SV=4	VCL	0.00579659	62.271	PAK(1)AAVHLEGK	2	-3.3728	1
Q9NPQ8	489	K	Synembryn-A OS=Homo sapiens OX=9606 GN=RIC8A PE=1 SV=3	RIC8A	0.0110298	54.436	LVTMFDK(1)LSR	2	-0.38116	1
P29590	490	K	Protein PML OS=Homo sapiens OX=9606 GN=PML PE=1 SV=3	PML	0.0128296	64.064	VIK(1)MESEEGK	2	0.072249	1
Q9HC35	493	K	Echinoderm microtubule-associated protein-like 4 OS=Homo sapiens OX=9606 GN=EML4 PE=1 SV=3	DUT	0.0336508	56.378	EK(1)FEVK(1)K(1)GDR	2	5.3984	1
Q9HC35	493	K	Echinoderm microtubule-associated protein-like 4 OS=Homo sapiens OX=9606 GN=EML4 PE=1 SV=3	EML4	0.00831986	55.235	TTVEPTPGK(1)GPK	2	-1.103	1
Q01082	497	K	Spectrin beta chain, non-erythrocytic 1 OS=Homo sapiens OX=9606 GN=SPTBN1 PE=1 SV=2	SPTBN1	3.08905e-05	115.41	ELEAENYHDIK(1)R	2	1.9855	1
Q09666	497	K	Neuroblast differentiation-associated protein AHNAK OS=Homo sapiens OX=9606 GN=AHNAK PE=1 SV=2	AHNAK	0.00320864	67.507	TPEMIIQK(1)PK	2	-0.43947	1
P09874	498	K	Poly [ADP-ribose] polymerase 1 OS=Homo sapiens OX=9606 GN=PARP1 PE=1 SV=4	PARP1	0.0462944	55.235	GK(1)SGAALSK	2	0.91464	1
P21333	498	K	Filamin-A OS=Homo sapiens OX=9606 GN=FLNA PE=1 SV=4	FLNA	0.0164916	74.269	VK(1)ETADFK	2	-5.1537	1
P14618	498	K	Pyruvate kinase PKM OS=Homo sapiens OX=9606 GN=PKM PE=1 SV=4	PKM	0.000750607	81.642	VNFAMNVGK(1)AR	2	-0.59276	2
P0DMV9	500	K	Heat shock 70 kDa protein 1B OS=Homo sapiens OX=9606 GN=HSPA1B PE=1 SV=1	HSPA1B	0.0235026	46.033	ANK(1)ITITNDK	2	1.4919	1
Q96KR1	501	K	Zinc finger RNA-binding protein OS=Homo sapiens OX=9606 GN=ZFR PE=1 SV=2	ZFR	0.0494574	51.872	TSTPK(1)INFVGGNK	2	-0.73654	1
P0DMV9	507	K	Heat shock 70 kDa protein 1B OS=Homo sapiens OX=9606 GN=HSPA1B PE=1 SV=1	HSPA1B	0.00919773	76.605	ITITNDK(1)GR	2	-0.17743	4
P11142	507	K	Heat shock cognate 71 kDa protein OS=Homo sapiens OX=9606 GN=HSPA8 PE=1 SV=1	HSPA8	0.00919773	76.605	ITITNDK(1)GR	2	-0.17743	4
Q13813	508	K	Spectrin alpha chain, non-erythrocytic 1 OS=Homo sapiens OX=9606 GN=SPTAN1 PE=1 SV=3	SPTAN1	0.00266868	109.36	K(1)HEDFEK	2	0.01179	4
O94776	508	K	Metastasis-associated protein MTA2 OS=Homo sapiens OX=9606 GN=MTA2 PE=1 SV=1	MTA2	0.00411027	58.916	TPLK(1)IHPLVR	2	0.51591	1
P21333	508	K	Filamin-A OS=Homo sapiens OX=9606 GN=FLNA PE=1 SV=4	FLNA	0.00196683	86.243	VYTK(1)GAGSGELK	2	-0.57565	3
P08123	510	K	Collagen alpha-2(I) chain OS=Homo sapiens OX=9606 GN=COL1A2 PE=1 SV=7	COL1A2	7.86291e-05	86.243	NGDK(1)GHAGLAGAR	2	-1.3479	1
P49959	510	K	Double-strand break repair protein MRE11 OS=Homo sapiens OX=9606 GN=MRE11 PE=1 SV=3	MRE11	0.00489032	56.202	QK(1)NTNEEDDEVR	2	0.87115	1
P09874	512	K	Poly [ADP-ribose] polymerase 1 OS=Homo sapiens OX=9606 GN=PARP1 PE=1 SV=4	PARP1	0.0038763	97.277	GQVK(1)EEGINK	2	-0.26452	1
Q92620	512	K	Pre-mRNA-splicing factor ATP-dependent RNA helicase PRP16 OS=Homo sapiens OX=9606 GN=DHX38 PE=1 SV=2	DHX38	0.00772676	40.386	K(1)SEASSEFAK	2	1.7415	1
P13639	512	K	Elongation factor 2 OS=Homo sapiens OX=9606 GN=EEF2 PE=1 SV=4	EEF2	4.36813e-05	97.175	VAVEAK(1)NPADLPK	2	0.1564	3
Q13029	513	K	PR domain zinc finger protein 2 OS=Homo sapiens OX=9606 GN=PRDM2 PE=1 SV=3	PRDM2	0.00280617	61.494	HLIPK(1)GVR	2	-0.42133	1
Q09666	513	K	Neuroblast differentiation-associated protein AHNAK OS=Homo sapiens OX=9606 GN=AHNAK PE=1 SV=2	AHNAK	0.000854969	66.485	ISMQDVDLSLGSPK(1)LK	2	-1.9497	1
Q8TCJ2	513	K	Dolichyl-diphosphooligosaccharide--protein glycosyltransferase subunit STT3B OS=Homo sapiens OX=9606 GN=STT3B PE=1 SV=1	STT3B	0.00372096	87.895	NQGNLYDK(1)AGK	2	-0.57413	2
P09874	518	K	Poly [ADP-ribose] polymerase 1 OS=Homo sapiens OX=9606 GN=PARP1 PE=1 SV=4	PARP1	6.43304e-05	114.64	EEGINK(1)SEK	2	-0.79318	2
Q9Y2W1	519	K	Thyroid hormone receptor-associated protein 3 OS=Homo sapiens OX=9606 GN=THRAP3 PE=1 SV=2	THRAP3	0.0114542	67.464	GFVPEK(1)NFR	2	0.59479	1
Q8WXF1	519	K	Paraspeckle component 1 OS=Homo sapiens OX=9606 GN=PSPC1 PE=1 SV=1	PSPC1	0.000155547	110.44	GSQGGNFEGPNK(1)R	2	-0.26915	1
Q8N8S7	519	K	Protein enabled homolog OS=Homo sapiens OX=9606 GN=ENAH PE=1 SV=2	ENAH	0.00708588	69.716	K(1)NQIVFDNR	2	-2.1705	1
P40939	519	K	Trifunctional enzyme subunit alpha, mitochondrial OS=Homo sapiens OX=9606 GN=HADHA PE=1 SV=2	HADHA	1.37246e-09	139.7	TSK(1)DTSASAVAVGLK	2	0.036421	2
Q03252	520	K	Lamin-B2 OS=Homo sapiens OX=9606 GN=LMNB2 PE=1 SV=4	LMNB2	0.0514224	40.203	FTPK(1)YILR	2	-1.7664	1
Q16555	520	K	Dihydropyrimidinase-related protein 2 OS=Homo sapiens OX=9606 GN=DPYSL2 PE=1 SV=1	DPYSL2	6.61954e-06	121.71	TVTPASSAK(1)TSPAK	2	-0.57173	7
P06576	522	K	ATP synthase subunit beta, mitochondrial OS=Homo sapiens OX=9606 GN=ATP5F1B PE=1 SV=3	ATP5F1B	0.00349119	76.572	ADK(1)LAEEHSS	2	-0.81219	1
Q05682	522	K	Caldesmon OS=Homo sapiens OX=9606 GN=CALD1 PE=1 SV=3	CALD1	7.29034e-20	103.17	ASVDTK(1)EAEGAPQVEAGK	2	-0.5208	1
P26038	523	K	Moesin OS=Homo sapiens OX=9606 GN=MSN PE=1 SV=3	MSN	9.07821e-06	90.689	HLK(1)ALTSELANAR	2	-0.20864	3
P11021	523	K	Endoplasmic reticulum chaperone BiP OS=Homo sapiens OX=9606 GN=HSPA5 PE=1 SV=2	HSPA5	0.00218599	81.099	NK(1)ITITNDQNR	2	-0.29461	1
Q16555	525	K	Dihydropyrimidinase-related protein 2 OS=Homo sapiens OX=9606 GN=DPYSL2 PE=1 SV=1	DPYSL2	0.000194633	97.277	TSPAK(1)QQAPPVR	2	0.49317	5
P0DMV9	526	K	Heat shock 70 kDa protein 1B OS=Homo sapiens OX=9606 GN=HSPA1B PE=1 SV=1	HSPA1B	0.000210146	117.3	YK(1)AEDEVQR	2	0.50985	6
P22314	528	K	Ubiquitin-like modifier-activating enzyme 1 OS=Homo sapiens OX=9606 GN=UBA1 PE=1 SV=3	UBA1	0.0256357	66.664	LK(1)SDTAAAAVR	2	-0.41841	2
P25705	531	K	ATP synthase subunit alpha, mitochondrial OS=Homo sapiens OX=9606 GN=ATP5F1A PE=1 SV=1	ATP5F1A	9.14865e-12	151.66	ADGK(1)ISEQSDAK	2	0.34057	6
Q9UPQ0	531	K	LIM and calponin homology domains-containing protein 1 OS=Homo sapiens OX=9606 GN=LIMCH1 PE=1 SV=4	ACTG1	2.59173e-06	146.03	IK(1)IIAPPER	2	1.7385	6
O94776	533	K	Metastasis-associated protein MTA2 OS=Homo sapiens OX=9606 GN=MTA2 PE=1 SV=1	MTA2	0.00122481	65.408	DLVAQAPLK(0.007)PK(0.993)TPR	2	-0.58211	1
Q05682	534	K	Caldesmon OS=Homo sapiens OX=9606 GN=CALD1 PE=1 SV=3	CALD1	0.00372814	72.922	EAEGAPQVEAGK(1)R	2	-0.18295	1
P13010	534	K	X-ray repair cross-complementing protein 5 OS=Homo sapiens OX=9606 GN=XRCC5 PE=1 SV=3	XRCC5	0.00739089	67.548	IK(1)TLFPLIEAK	2	-3.2566	1
Q9Y3Z3	534	K	Deoxynucleoside triphosphate triphosphohydrolase SAMHD1 OS=Homo sapiens OX=9606 GN=SAMHD1 PE=1 SV=2	SAMHD1	2.87155e-12	161.23	ITK(1)NQVSQLLPEK	2	-0.31256	3
Q09666	537	K	Neuroblast differentiation-associated protein AHNAK OS=Homo sapiens OX=9606 GN=AHNAK PE=1 SV=2	AHNAK	0.00199134	95.311	GPQVALK(1)GSR	2	0.043533	3
P04843	538	K	Dolichyl-diphosphooligosaccharide--protein glycosyltransferase subunit 1 OS=Homo sapiens OX=9606 GN=RPN1 PE=1 SV=1	RPN1	0.0319967	45.939	LK(1)TEGSDLCDR	2	2.2853	1
P14866	538	K	Heterogeneous nuclear ribonucleoprotein L OS=Homo sapiens OX=9606 GN=HNRNPL PE=1 SV=2	HNRNPL	0.00936201	62.88	VFSGK(1)SER	2	-1.4484	1
P29401	538	K	Transketolase OS=Homo sapiens OX=9606 GN=TKT PE=1 SV=3	TKT	0.0104889	54.584	VLDPFTIK(1)PLDR	2	1.4679	1
O94776	539	K	Metastasis-associated protein MTA2 OS=Homo sapiens OX=9606 GN=MTA2 PE=1 SV=1	MTA2	0.00860603	93.561	GTK(1)TPINR	2	-0.90472	1
P25705	539	K	ATP synthase subunit alpha, mitochondrial OS=Homo sapiens OX=9606 GN=ATP5F1A PE=1 SV=1	ATP5F1A	0.00120726	115.86	ISEQSDAK(1)LK	2	0.12175	4
P13796	542	K	Plastin-2 OS=Homo sapiens OX=9606 GN=LCP1 PE=1 SV=6	LCP1	0.0100781	76.572	SSSISSFK(1)DPK	2	0.24914	2
P29401	543	K	Transketolase OS=Homo sapiens OX=9606 GN=TKT PE=1 SV=3	TKT	0.000752724	90.308	K(1)LILDSAR	2	-0.8742	3
Q15057	543	K	Arf-GAP with coiled-coil, ANK repeat and PH domain-containing protein 2 OS=Homo sapiens OX=9606 GN=ACAP2 PE=1 SV=3	ACAP2	0.0295319	46.068	LSISK(1)FGPGDQVR	2	2.3367	1
P13667	543	K	Protein disulfide-isomerase A4 OS=Homo sapiens OX=9606 GN=PDIA4 PE=1 SV=2	PDIA4	0.000917404	87.895	TFDSIVMDPK(1)K	2	0.70329	1
P13010	543	K	X-ray repair cross-complementing protein 5 OS=Homo sapiens OX=9606 GN=XRCC5 PE=1 SV=3	XRCC5	0.00451512	61.48	TLFPLIEAK(1)K	2	0.29809	3
P19338	545	K	Nucleolin OS=Homo sapiens OX=9606 GN=NCL PE=1 SV=3	NCL	0.00859311	60.589	EALNSCNK(1)R	2	-2.1722	1
P13797	545	K	Plastin-3 OS=Homo sapiens OX=9606 GN=PLS3 PE=1 SV=4	PLS3	0.013415	50.834	STSIQSFK(1)DK	2	-0.42895	1
Q14050	546	K	Collagen alpha-3(IX) chain OS=Homo sapiens OX=9606 GN=COL9A3 PE=1 SV=2	COL9A3	0.0341942	43.272	K(1)PLAPGSIGR	2	0.52066	1
P14625	547	K	Endoplasmin OS=Homo sapiens OX=9606 GN=HSP90B1 PE=1 SV=1	HSP90B1	0.0265392	42.061	K(1)EAESSPFVER	2	-1.3899	1
Q7Z4V5	554	K	Hepatoma-derived growth factor-related protein 2 OS=Homo sapiens OX=9606 GN=HDGFL2 PE=1 SV=1	HDGFL2	0.0032176	78.932	VLGPK(1)IEAVQK	2	0.93281	1
Q14149	555	K	MORC family CW-type zinc finger protein 3 OS=Homo sapiens OX=9606 GN=MORC3 PE=1 SV=3	MORC3	0.00911988	56.091	SSILNAK(1)NR	2	-1.4139	1
P34932	557	K	Heat shock 70 kDa protein 4 OS=Homo sapiens OX=9606 GN=HSPA4 PE=1 SV=4	HSPA4	7.33659e-17	153.18	AESEEMETSQAGSK(1)DK	2	0.54082	1
P08238	559	K	Heat shock protein HSP 90-beta OS=Homo sapiens OX=9606 GN=HSP90AB1 PE=1 SV=4	HSP90AB1	0.0283057	56.378	AK(1)FENLCK	2	0.2763	2
O94776	559	K	Metastasis-associated protein MTA2 OS=Homo sapiens OX=9606 GN=MTA2 PE=1 SV=1	MTA2	0.0218452	46.835	GLGGIMVK(1)R	2	-2.237	1
P04843	559	K	Dolichyl-diphosphooligosaccharide--protein glycosyltransferase subunit 1 OS=Homo sapiens OX=9606 GN=RPN1 PE=1 SV=1	RPN1	0.00663891	70.389	LDAQVK(1)ELVLK	2	0.08278	1
P23246	559	K	Splicing factor, proline- and glutamine-rich OS=Homo sapiens OX=9606 GN=SFPQ PE=1 SV=2	SFPQ	0.00134343	54.27	MEELHNQEMQK(1)R	2	-0.065451	1
P35579	560	K	Myosin-9 OS=Homo sapiens OX=9606 GN=MYH9 PE=1 SV=4	MYH9	0.0135333	109.11	FQK(0.001)PK(0.999)QLK	2	-0.78382	1
Q7Z4V5	560	K	Hepatoma-derived growth factor-related protein 2 OS=Homo sapiens OX=9606 GN=HDGFL2 PE=1 SV=1	HDGFL2	0.0041065	84.368	IEAVQK(1)VNK	2	-2.6389	2
P78347	561	K	General transcription factor II-I OS=Homo sapiens OX=9606 GN=GTF2I PE=1 SV=2	GTF2I	0.022514	40.533	TNTPVK(1)EDWNVR	2	0.6543	1
Q09666	563	K	Neuroblast differentiation-associated protein AHNAK OS=Homo sapiens OX=9606 GN=AHNAK PE=1 SV=2	AHNAK	9.21018e-06	122.51	LGSPSGK(1)TGTCR	2	0.22329	5
Q4G176	563	K	Malonate--CoA ligase ACSF3, mitochondrial OS=Homo sapiens OX=9606 GN=ACSF3 PE=1 SV=3	ACSF3	0.0488953	58.426	NQMGK(1)IDK	2	0.23494	2
P13010	565	K	X-ray repair cross-complementing protein 5 OS=Homo sapiens OX=9606 GN=XRCC5 PE=1 SV=3	XRCC5	0.000149814	51.577	DQVTAQEIFQDNHEDGPTAK(1)K	3	-0.19021	1
Q15149	567	K	Plectin OS=Homo sapiens OX=9606 GN=PLEC PE=1 SV=3	PLEC	0.00152521	82.716	LLAAGK(1)VPQR	2	0.49103	2
P07900	567	K	Heat shock protein HSP 90-alpha OS=Homo sapiens OX=9606 GN=HSP90AA1 PE=1 SV=5	HSP90AA1	0.00255997	111.39	TK(1)FENLCK	2	1.5449	3
Q9UIA9	568	K	Exportin-7 OS=Homo sapiens OX=9606 GN=XPO7 PE=1 SV=3	XPO7	0.00144528	69.276	IYIGDQVQK(1)SSK	2	-0.24446	1
Q9UIA9	568	K	Exportin-7 OS=Homo sapiens OX=9606 GN=XPO7 PE=1 SV=3	THRAP3	0.00447755	87.895	YK(1)DDPVDLR	2	-1.7814	1
P40939	569	K	Trifunctional enzyme subunit alpha, mitochondrial OS=Homo sapiens OX=9606 GN=HADHA PE=1 SV=2	HADHA	0.00380154	68.49	ILQEGVDPK(1)K	2	5.902	3
O75083	569	K	WD repeat-containing protein 1 OS=Homo sapiens OX=9606 GN=WDR1 PE=1 SV=4	WDR1	0.0237272	58.426	VK(1)IQDAHR	2	-1.9218	1
P12956	570	K	X-ray repair cross-complementing protein 6 OS=Homo sapiens OX=9606 GN=XRCC6 PE=1 SV=2	XRCC6	0.000773252	109.88	THISK(1)GTLGK	2	-1.01	5
P13639	571	K	Elongation factor 2 OS=Homo sapiens OX=9606 GN=EEF2 PE=1 SV=4	EEF2	0.0204117	48.785	DLEEDHACIPIK(1)K	2	-0.047724	1
O00159	571	K	Unconventional myosin-Ic OS=Homo sapiens OX=9606 GN=MYO1C PE=1 SV=4	MYO1C	0.00665038	47.561	NLK(1)ETMCSSK	2	-2.4589	2
Q14738	572	K	Serine/threonine-protein phosphatase 2A 56 kDa regulatory subunit delta isoform OS=Homo sapiens OX=9606 GN=PPP2R5D PE=1 SV=1	PPP2R5D	1.32462e-05	135.5	K(1)SELPQDVYTIK	2	0.4127	1
P12111	573	K	Collagen alpha-3(VI) chain OS=Homo sapiens OX=9606 GN=COL6A3 PE=1 SV=5	COL6A3	7.48419e-19	153.25	SLDEISQPAQELK(1)R	2	1.2272	1
P13667	576	K	Protein disulfide-isomerase A4 OS=Homo sapiens OX=9606 GN=PDIA4 PE=1 SV=2	PDIA4	0.0215446	58.286	GQK(1)GLVIAK	2	-0.99372	1
Q05682	577	K	Caldesmon OS=Homo sapiens OX=9606 GN=CALD1 PE=1 SV=3	CALD1	0.00272593	105.36	K(1)VLEEEEQR	2	-0.23906	1
P19338	577	K	Nucleolin OS=Homo sapiens OX=9606 GN=NCL PE=1 SV=3	NCL	0.000157118	90.376	TLFVK(1)GLSEDTTEETLK	2	-2.5069	1
P21333	578	K	Filamin-A OS=Homo sapiens OX=9606 GN=FLNA PE=1 SV=4	FLNA	0.00581043	78.816	VGTECGNQK(1)VR	2	0.49614	1
P04843	579	K	Dolichyl-diphosphooligosaccharide--protein glycosyltransferase subunit 1 OS=Homo sapiens OX=9606 GN=RPN1 PE=1 SV=1	RPN1	0.00884799	74.269	K(1)DTYIENEK	2	-0.41468	1
P08133	579	K	Annexin A6 OS=Homo sapiens OX=9606 GN=ANXA6 PE=1 SV=3	ANXA6	0.00216762	66.953	MTNYDVEHTIK(1)K	2	-1.1994	2
P11021	579	K	Endoplasmic reticulum chaperone BiP OS=Homo sapiens OX=9606 GN=HSPA5 PE=1 SV=2	HSPA5	0.0170934	60.589	NQIGDK(1)EK	2	-1.668	2
P02671	581	K	Fibrinogen alpha chain OS=Homo sapiens OX=9606 GN=FGA PE=1 SV=2	FGA	3.92819e-06	91.032	SSSYSK(1)QFTSSTSYNR	2	0.54943	1
Q09666	584	K	Neuroblast differentiation-associated protein AHNAK OS=Homo sapiens OX=9606 GN=AHNAK PE=1 SV=2	AHNAK	0.0224084	55.754	VK(1)GGVDVTLPR	2	1.9117	2
O43707	592	K	Alpha-actinin-4 OS=Homo sapiens OX=9606 GN=ACTN4 PE=1 SV=2	ACTN4	0.00136045	94.66	EAILAIHK(1)EAQR	2	-2.0977	2
P14625	593	K	Endoplasmin OS=Homo sapiens OX=9606 GN=HSP90B1 PE=1 SV=1	HSP90B1	0.000763634	83.623	FQNVAK(1)EGVK	2	1.1228	2
Q13464	596	K	Rho-associated protein kinase 1 OS=Homo sapiens OX=9606 GN=ROCK1 PE=1 SV=1	ROCK1	0.0232918	49.96	ILENSK(1)SQTDK	2	3.0657	1
P12956	596	K	X-ray repair cross-complementing protein 6 OS=Homo sapiens OX=9606 GN=XRCC6 PE=1 SV=2	XRCC6	0.00240635	94.66	K(1)QELLEALTK	2	-1.5158	3
Q92543	596	K	Sorting nexin-19 OS=Homo sapiens OX=9606 GN=SNX19 PE=1 SV=2	SNX19	0.0193946	61.494	LEEK(1)PDLR	2	1.7656	1
Q8NBF2	596	K	NHL repeat-containing protein 2 OS=Homo sapiens OX=9606 GN=NHLRC2 PE=1 SV=1	NHLRC2	0.0374057	67.507	LPK(1)SAPSIR	2	-1.071	1
P02671	599	K	Fibrinogen alpha chain OS=Homo sapiens OX=9606 GN=FGA PE=1 SV=2	FGA	5.04813e-07	129.28	GDSTFESK(1)SYK	2	1.1781	1
Q9P2E9	599	K	Ribosome-binding protein 1 OS=Homo sapiens OX=9606 GN=RRBP1 PE=1 SV=5	SAP30BP	0.0317813	40.533	TK(1)IEFVTGTK	2	0.7319	1
Q09666	599	K	Neuroblast differentiation-associated protein AHNAK OS=Homo sapiens OX=9606 GN=AHNAK PE=1 SV=2	AHNAK	0.0024591	72.038	VK(1)VPEVDVR	2	2.9145	6
Q12906	600	K	Interleukin enhancer-binding factor 3 OS=Homo sapiens OX=9606 GN=ILF3 PE=1 SV=3	ILF3	0.000183299	108.2	LFPDTPLALDANK(1)K	2	-0.055918	1
P08133	600	K	Annexin A6 OS=Homo sapiens OX=9606 GN=ANXA6 PE=1 SV=3	ANXA6	0.0152844	55.235	NK(1)PLFFADK	2	0.81144	3
Q9H2P0	600	K	Activity-dependent neuroprotector homeobox protein OS=Homo sapiens OX=9606 GN=ADNP PE=1 SV=1	ADNP	0.00706197	60.547	VQEK(1)ADIPVK	2	-1.1966	1
A6NMZ7	600	K	Collagen alpha-6(VI) chain OS=Homo sapiens OX=9606 GN=COL6A6 PE=1 SV=2	COL6A6	0.00321705	52.837	VYYVHDFDALK(1)DIR	3	2.8205	1
P14625	603	K	Endoplasmin OS=Homo sapiens OX=9606 GN=HSP90B1 PE=1 SV=1	HSP90B1	0.0186843	53.878	FDESEK(1)TK	2	-1.2899	1
O60271	603	K	C-Jun-amino-terminal kinase-interacting protein 4 OS=Homo sapiens OX=9606 GN=SPAG9 PE=1 SV=4	SPAG9	0.00127125	99.174	SSTLSQLPGDK(1)SK	2	0.27334	1
Q8IVF2	604	K	Protein AHNAK2 OS=Homo sapiens OX=9606 GN=AHNAK2 PE=1 SV=2	AHNAK2	0.00625522	85.716	EK(1)ATEDTEQGR	2	-0.79227	1
Q9H2P0	606	K	Activity-dependent neuroprotector homeobox protein OS=Homo sapiens OX=9606 GN=ADNP PE=1 SV=1	ADNP	0.00193455	58.338	ADIPVK(1)SSPQAAVPYK	2	-0.082519	1
P41252	606	K	Isoleucine--tRNA ligase, cytoplasmic OS=Homo sapiens OX=9606 GN=IARS1 PE=1 SV=2	IARS1	0.00136639	71.896	K(1)NYPDPVSIIQK	2	0.78082	1
P08238	607	K	Heat shock protein HSP 90-beta OS=Homo sapiens OX=9606 GN=HSP90AB1 PE=1 SV=4	HSP90AB1	0.00113727	100.67	IMK(1)AQALR	2	-0.32033	5
P53621	607	K	Coatomer subunit alpha OS=Homo sapiens OX=9606 GN=COPA PE=1 SV=2	COPA	2.61887e-05	104.39	K(1)YDEVLHMVR	2	-0.15831	2
P02787	612	K	Serotransferrin OS=Homo sapiens OX=9606 GN=TF PE=1 SV=4	TF	0.0164916	83.623	DK(1)EACVHK	2	0.51355	1
Q9UBT2	613	K	SUMO-activating enzyme subunit 2 OS=Homo sapiens OX=9606 GN=UBA2 PE=1 SV=2	CORO1C	3.28127e-06	152.23	K(1)TTDTASVQNEAK	2	0.08913	1
P08133	613	K	Annexin A6 OS=Homo sapiens OX=9606 GN=ANXA6 PE=1 SV=3	ANXA6	8.04771e-07	155.57	SMK(1)GAGTDEK	2	1.2051	6
Q13813	613	K	Spectrin alpha chain, non-erythrocytic 1 OS=Homo sapiens OX=9606 GN=SPTAN1 PE=1 SV=3	SPTAN1	4.81732e-10	139.61	VQK(1)HQAFEAELSANQSR	3	-0.3133	3
Q96JM3	617	K	Chromosome alignment-maintaining phosphoprotein 1 OS=Homo sapiens OX=9606 GN=CHAMP1 PE=1 SV=2	CHAMP1	2.76021e-05	118.91	LLEDTLFPSSK(1)K	2	-0.058222	1
P46063	618	K	ATP-dependent DNA helicase Q1 OS=Homo sapiens OX=9606 GN=RECQL PE=1 SV=3	RECQL	0.0520453	58.889	MEEK(1)NSGNFQK	2	0.79637	1
P35580	620	K	Myosin-10 OS=Homo sapiens OX=9606 GN=MYH10 PE=1 SV=3	MYH10	0.0138482	63.397	FVAELWK(1)DVDR	2	3.0169	4
P08133	620	K	Annexin A6 OS=Homo sapiens OX=9606 GN=ANXA6 PE=1 SV=3	ANXA6	0.000597596	92.428	GAGTDEK(1)TLTR	2	0.687	1
P02671	620	K	Fibrinogen alpha chain OS=Homo sapiens OX=9606 GN=FGA PE=1 SV=2	FGA	1.07295e-18	169.05	MADEAGSEADHEGTHSTK(1)R	3	-1.1305	1
O00534	621	K	von Willebrand factor A domain-containing protein 5A OS=Homo sapiens OX=9606 GN=VWA5A PE=1 SV=2	VWA5A	0.00149831	68.49	PILLGASAPLK(1)IK	2	-1.3283	1
Q05682	621	K	Caldesmon OS=Homo sapiens OX=9606 GN=CALD1 PE=1 SV=3	CALD1	0.0154525	47.334	QK(1)MPEDGLSDDK	2	0.24935	1
P08238	624	K	Heat shock protein HSP 90-beta OS=Homo sapiens OX=9606 GN=HSP90AB1 PE=1 SV=4	HSP90AB1	9.47794e-05	73.305	K(1)HLEINPDHPIVETLR	3	1.3659	1
P46063	625	K	ATP-dependent DNA helicase Q1 OS=Homo sapiens OX=9606 GN=RECQL PE=1 SV=3	RECQL	0.0247213	62.88	NSGNFQK(1)K	2	-0.71898	1
P46063	626	K	ATP-dependent DNA helicase Q1 OS=Homo sapiens OX=9606 GN=RECQL PE=1 SV=3	RECQL	1.777e-08	154.66	K(1)AANMLQQSGSK	2	-2.5197	1
Q96S55	627	K	ATPase WRNIP1 OS=Homo sapiens OX=9606 GN=WRNIP1 PE=1 SV=2	WRNIP1	0.0120443	56.378	LMK(1)DLGYGK	2	0.30624	1
P09874	629	K	Poly [ADP-ribose] polymerase 1 OS=Homo sapiens OX=9606 GN=PARP1 PE=1 SV=4	PARP1	0.0219694	45.183	TGNAWHSK(1)NFTK	2	0.28065	1
Q09666	632	K	Neuroblast differentiation-associated protein AHNAK OS=Homo sapiens OX=9606 GN=AHNAK PE=1 SV=2	AHNAK	0.0179569	53.028	MK(1)MPTFSTPGAK	2	0.82862	1
O43707	632	K	Alpha-actinin-4 OS=Homo sapiens OX=9606 GN=ACTN4 PE=1 SV=2	ACTN4	0.000977939	100.75	VQQLVPK(1)R	2	-1.9909	4
P14625	633	K	Endoplasmin OS=Homo sapiens OX=9606 GN=HSP90B1 PE=1 SV=1	HSP90B1	0.00264894	78.816	IEK(1)AVVSQR	2	1.6564	3
P27816	634	K	Microtubule-associated protein 4 OS=Homo sapiens OX=9606 GN=MAP4 PE=1 SV=3	MAP4	0.000198054	91.939	K(1)CSLPAEEDSVLEK	2	0.40701	4
Q00839	635	K	Heterogeneous nuclear ribonucleoprotein U OS=Homo sapiens OX=9606 GN=HNRNPU PE=1 SV=6	HNRNPU	0.0498612	48.785	DLPEHAVLK(1)MK	2	0.3564	1
Q5K4L6	635	K	Long-chain fatty acid transport protein 3 OS=Homo sapiens OX=9606 GN=SLC27A3 PE=1 SV=4	SLC27A3	3.59646e-10	148.69	LQESLATTETFK(1)QQK	2	-0.34494	3
P46063	637	K	ATP-dependent DNA helicase Q1 OS=Homo sapiens OX=9606 GN=RECQL PE=1 SV=3	RECQL	2.39909e-10	119.43	AANMLQQSGSK(1)NTGAK	2	-0.088295	1
Q00610	637	K	Clathrin heavy chain 1 OS=Homo sapiens OX=9606 GN=CLTC PE=1 SV=5	CLTC	8.83903e-06	127.03	ALEHFTDLYDIK(1)R	2	-2.9775	1
Q99613	643	K	Eukaryotic translation initiation factor 3 subunit C OS=Homo sapiens OX=9606 GN=EIF3C PE=1 SV=1	EIF3C	0.000409824	103.87	AK(1)ELLGQGLLLR	2	-0.57187	2
P40939	644	K	Trifunctional enzyme subunit alpha, mitochondrial OS=Homo sapiens OX=9606 GN=HADHA PE=1 SV=2	HADHA	0.000894278	95.311	GFYIYQEGVK(1)R	2	0.77866	4
Q05682	645	K	Caldesmon OS=Homo sapiens OX=9606 GN=CALD1 PE=1 SV=3	CALD1	0.0367759	58.426	GSSLK(1)IEER	2	1.2448	1
P18206	646	K	Vinculin OS=Homo sapiens OX=9606 GN=VCL PE=1 SV=4	VCL	7.2722e-06	83.474	LGATAEK(1)AAAVGTANK	2	0.21503	1
P02787	646	K	Serotransferrin OS=Homo sapiens OX=9606 GN=TF PE=1 SV=4	TF	0.0024591	72.038	SETK(1)DLLFR	2	-0.59447	1
Q86XP3	650	K	ATP-dependent RNA helicase DDX42 OS=Homo sapiens OX=9606 GN=DDX42 PE=1 SV=1	DDX42	0.00300054	65.404	K(1)LNIGGGGLGYR	2	-2.1989	1
P52272	651	K	Heterogeneous nuclear ribonucleoprotein M OS=Homo sapiens OX=9606 GN=HNRNPM PE=1 SV=3	HNRNPM	0.000412627	117.62	K(1)ACQIFVR	2	-1.3639	3
P35579	651	K	Myosin-9 OS=Homo sapiens OX=9606 GN=MYH9 PE=1 SV=4	MYH9	0.0142635	52.837	TVGQLYK(1)EQLAK	2	-1.6913	1
P12110	653	K	Collagen alpha-2(VI) chain OS=Homo sapiens OX=9606 GN=COL6A2 PE=1 SV=4	COL6A2	0.0112806	55.235	DPK(1)SETGTR	2	0.3287	1
P09874	654	K	Poly [ADP-ribose] polymerase 1 OS=Homo sapiens OX=9606 GN=PARP1 PE=1 SV=4	PARP1	0.00237453	111.39	K(1)LTVNPGTK	2	1.1922	2
Q05682	655	K	Caldesmon OS=Homo sapiens OX=9606 GN=CALD1 PE=1 SV=3	CALD1	0.0340679	55.235	AEFLNK(1)SVQK	2	-0.86019	1
O43290	657	K	U4/U6.U5 tri-snRNP-associated protein 1 OS=Homo sapiens OX=9606 GN=SART1 PE=1 SV=1	SART1	0.00138389	90.263	GLLETTVQK(1)VAR	2	1.324	1
P35749	658	K	Myosin-11 OS=Homo sapiens OX=9606 GN=MYH11 PE=1 SV=3	MYH11	0.0274804	58.889	TVGQLYK(1)EQLGK	2	1.762	1
P14625	663	K	Endoplasmin OS=Homo sapiens OX=9606 GN=HSP90B1 PE=1 SV=1	HSP90B1	0.00139771	81.335	IMK(1)AQAYQTGK	2	0.42	1
P78347	664	K	General transcription factor II-I OS=Homo sapiens OX=9606 GN=GTF2I PE=1 SV=2	GTF2I	0.0104504	78.816	INTK(1)ALQSPK	2	0.41658	2
P35555	666	K	Fibrillin-1 OS=Homo sapiens OX=9606 GN=FBN1 PE=1 SV=4	FBN1	0.0131306	65.313	STCYGGYK(1)R	2	1.5327	1
O00159	667	K	Unconventional myosin-Ic OS=Homo sapiens OX=9606 GN=MYO1C PE=1 SV=4	MYO1C	0.00397285	69.905	K(1)YEAFLQR	2	-3.2207	2
P55265	669	K	Double-stranded RNA-specific adenosine deaminase OS=Homo sapiens OX=9606 GN=ADAR PE=1 SV=4	ADAR	0.000267234	70.195	VAK(1)QMAAEEAMK	2	-0.97006	1
Q13813	670	K	Spectrin alpha chain, non-erythrocytic 1 OS=Homo sapiens OX=9606 GN=SPTAN1 PE=1 SV=3	SPTAN1	0.00156234	78.816	LLEATELK(1)GIK	2	-2.6274	2
P35555	672	K	Fibrillin-1 OS=Homo sapiens OX=9606 GN=FBN1 PE=1 SV=4	FBN1	0.00207449	61.194	GQCIK(1)PLFGAVTK	2	-1.0217	1
Q05682	674	K	Caldesmon OS=Homo sapiens OX=9606 GN=CALD1 PE=1 SV=3	CALD1	0.000385264	51.829	STHQAAIVSK(1)IDSR	2	-0.2409	1
P17858	677	K	ATP-dependent 6-phosphofructokinase, liver type OS=Homo sapiens OX=9606 GN=PFKL PE=1 SV=6	PFKL	0.0042736	90.308	NYGTK(1)LGVK	2	0.88054	3
P08237	678	K	ATP-dependent 6-phosphofructokinase, muscle type OS=Homo sapiens OX=9606 GN=PFKM PE=1 SV=2	PFKM	0.0124522	74.486	NFATK(1)MGAK	2	-1.3559	2
Q09666	679	K	Neuroblast differentiation-associated protein AHNAK OS=Homo sapiens OX=9606 GN=AHNAK PE=1 SV=2	AHNAK	1.84339e-06	93.026	VNVEAPDVNLEGLGGK(1)LK	2	-1.1933	1
Q9H2G2	681	K	STE20-like serine/threonine-protein kinase OS=Homo sapiens OX=9606 GN=SLK PE=1 SV=1	SLK	0.0300451	85.716	VTTQIDK(1)EK(1)K	2	-6.88	2
P14625	682	K	Endoplasmin OS=Homo sapiens OX=9606 GN=HSP90B1 PE=1 SV=1	HSP90B1	1.55376e-07	125.17	DISTNYYASQK(1)K	2	0.10776	2
O75376	683	K	Nuclear receptor corepressor 1 OS=Homo sapiens OX=9606 GN=NCOR1 PE=1 SV=2	NCOR1	0.00143331	94.66	HNLDNLLQQHK(1)QK	3	-1.5127	1
P02787	683	K	Serotransferrin OS=Homo sapiens OX=9606 GN=TF PE=1 SV=3	TF	4.74242e-06	85.081	K(1)CSTSSLLEACTFR	2	1.7037	1
P14625	683	K	Endoplasmin OS=Homo sapiens OX=9606 GN=HSP90B1 PE=1 SV=1	HSP90B1	0.00397285	77.072	K(1)TFEINPR	2	-0.11326	1
P14625	683	K	Endoplasmin OS=Homo sapiens OX=9606 GN=HSP90B1 PE=1 SV=1	HSP90B2P	0.00702207	76.605	K(1)TFEINPR	2	1.7789	1
Q9H2G2	683	K	STE20-like serine/threonine-protein kinase OS=Homo sapiens OX=9606 GN=SLK PE=1 SV=1	SLK	0.0300451	85.716	VTTQIDK(1)EK(1)K	2	-6.88	2
P42224	685	K	Signal transducer and activator of transcription 1-alpha/beta OS=Homo sapiens OX=9606 GN=STAT1 PE=1 SV=2	STAT1	0.00084923	72.327	PK(1)EAPEPMELDGPK	2	4.1974	2
P12110	688	K	Collagen alpha-2(VI) chain OS=Homo sapiens OX=9606 GN=COL6A2 PE=1 SV=4	COL6A2	0.0119886	42.061	IDSLSSFK(1)EAVK	2	-0.88454	1
Q9Y2W1	688	K	Thyroid hormone receptor-associated protein 3 OS=Homo sapiens OX=9606 GN=THRAP3 PE=1 SV=2	THRAP3	0.046569	46.033	K(1)HGLAHDEMK	2	-2.9274	1
P49756	688	K	RNA-binding protein 25 OS=Homo sapiens OX=9606 GN=RBM25 PE=1 SV=3	RBM25	0.00321753	83.623	K(1)LPVDSVFNK	2	-0.24576	2
Q01813	688	K	ATP-dependent 6-phosphofructokinase, platelet type OS=Homo sapiens OX=9606 GN=PFKP PE=1 SV=2	PFKP	7.76816e-07	158.61	NFGTK(1)ISAR	2	1.3468	6
P12109	688	K	Collagen alpha-1(VI) chain OS=Homo sapiens OX=9606 GN=COL6A1 PE=1 SV=3	COL6A1	0.000941464	94.804	NVQELK(1)EAIK	2	-2.9306	2
Q9P2E9	691	K	Ribosome-binding protein 1 OS=Homo sapiens OX=9606 GN=RRBP1 PE=1 SV=5	DBNL	0.000601299	76.563	ASGANYSFHK(1)ESGR	2	2.1398	1
Q9P2E9	691	K	Ribosome-binding protein 1 OS=Homo sapiens OX=9606 GN=RRBP1 PE=1 SV=5	RRBP1	0.00772152	92.732	EVQQLQGK(1)IR	2	-1.3939	1
Q96TA2	691	K	ATP-dependent zinc metalloprotease YME1L1 OS=Homo sapiens OX=9606 GN=YME1L1 PE=1 SV=2	YME1L1	0.0136372	53.878	MVTK(1)FGMSEK	2	-10.985	2
O60264	694	K	SWI/SNF-related matrix-associated actin-dependent regulator of chromatin subfamily A member 5 OS=Homo sapiens OX=9606 GN=SMARCA5 PE=1 SV=1	SMARCA5	0.00749752	57.032	LSK(1)MGESSLR	2	-0.65459	1
Q09666	696	K	Neuroblast differentiation-associated protein AHNAK OS=Homo sapiens OX=9606 GN=AHNAK PE=1 SV=2	AHNAK	0.000358405	98.865	TPK(1)ISMPDVDLHVK	2	1.1664	1
P21333	700	K	Filamin-A OS=Homo sapiens OX=9606 GN=FLNA PE=1 SV=4	FLNA	3.28307e-07	46.823	TGVAVNKPAEFTVDAK(1)HGGK	3	0.9925	1
Q8IYI6	702	K	Exocyst complex component 8 OS=Homo sapiens OX=9606 GN=EXOC8 PE=1 SV=2	EXOC8	0.016701	45.489	PAK(1)QLQDLR	2	1.7725	1
P23246	703	K	Splicing factor, proline- and glutamine-rich OS=Homo sapiens OX=9606 GN=SFPQ PE=1 SV=2	SFPQ	0.00657887	90.263	EEYEGPNK(0.991)K(0.009)PR	2	-0.90601	2
P23246	703	K	Splicing factor, proline- and glutamine-rich OS=Homo sapiens OX=9606 GN=SFPQ PE=1 SV=2	SFPQ	0.00600458	101.82	EEYEGPNK(1)K	2	-0.98472	3
Q562E7	705	K	WD repeat-containing protein 81 OS=Homo sapiens OX=9606 GN=WDR81 PE=1 SV=2	WDR81	1.47674e-05	63.908	NK(1)AAGADPGEGEEGR	2	-1.0858	1
P51659	707	K	Peroxisomal multifunctional enzyme type 2 OS=Homo sapiens OX=9606 GN=HSD17B4 PE=1 SV=3	HSD17B4	0.0254761	44.598	LDPQK(1)AFFSGR	2	3.1778	1
P49756	711	K	RNA-binding protein 25 OS=Homo sapiens OX=9606 GN=RBM25 PE=1 SV=3	RBM25	0.0134313	56.202	K(1)LVPLDYGEDDK	2	-0.10236	2
P49756	711	K	RNA-binding protein 25 OS=Homo sapiens OX=9606 GN=RBM25 PE=1 SV=3	RBM25	0.00128635	68.108	K(1)LVPLDYGEDDKNATK	3	1.1179	1
Q9Y2W1	711	K	Thyroid hormone receptor-associated protein 3 OS=Homo sapiens OX=9606 GN=THRAP3 PE=1 SV=2	THRAP3	0.00447755	87.895	YK(1)DDPVDLR	2	-1.7814	1
P54253	712	K	Ataxin-1 OS=Homo sapiens OX=9606 GN=ATXN1 PE=1 SV=2	ATXN1	0.0128948	81.335	HSK(1)ADGLAGSR	2	-0.90075	1
Q09666	712	K	Neuroblast differentiation-associated protein AHNAK OS=Homo sapiens OX=9606 GN=AHNAK PE=1 SV=2	AHNAK	9.55967e-06	115.41	VK(1)GEYDVTVPK	2	0.14125	5
P27816	718	K	Microtubule-associated protein 4 OS=Homo sapiens OX=9606 GN=MAP4 PE=1 SV=3	MAP4	0.00227859	118.91	AK(1)TQPTSLPK	2	0.76293	1
Q13813	718	K	Spectrin alpha chain, non-erythrocytic 1 OS=Homo sapiens OX=9606 GN=SPTAN1 PE=1 SV=3	SPTAN1	2.66327e-17	154.35	DLTNVQNLQK(1)K	2	-0.6817	2
Q13813	719	K	Spectrin alpha chain, non-erythrocytic 1 OS=Homo sapiens OX=9606 GN=SPTAN1 PE=1 SV=3	SPTAN1	2.41577e-10	107.6	K(1)HALLEADVAAHQDR	3	-1.7144	3
Q8N1G2	725	K	Cap-specific mRNA (nucleoside-2'-O-)-methyltransferase 1 OS=Homo sapiens OX=9606 GN=CMTR1 PE=1 SV=1	CMTR1	0.0194095	57.032	IIK(1)GSSGTPK	2	0.28407	1
P18206	731	K	Vinculin OS=Homo sapiens OX=9606 GN=VCL PE=1 SV=4	VCL	0.0191539	40.533	SLLDASEEAIK(1)K	2	0.95561	1
Q14764	745	K	Major vault protein OS=Homo sapiens OX=9606 GN=MVP PE=1 SV=4	MVP	9.07821e-06	113.46	IEGEGSVLQAK(1)LK	2	1.6626	2
P02452	751	K	Collagen alpha-1(I) chain OS=Homo sapiens OX=9606 GN=COL1A1 PE=1 SV=5	COL1A1	0.000131006	73.891	GDAGPK(1)GADGSPGK	2	0.65436	1
Q09666	756	K	Neuroblast differentiation-associated protein AHNAK OS=Homo sapiens OX=9606 GN=AHNAK PE=1 SV=2	AHNAK	0.00322065	87.895	MPK(1)FSVPGFK	2	0.36113	5
O60264	758	K	SWI/SNF-related matrix-associated actin-dependent regulator of chromatin subfamily A member 5 OS=Homo sapiens OX=9606 GN=SMARCA5 PE=1 SV=1	SMARCA5	0.0471703	63.301	VSEPK(1)APK	2	-1.0106	1
P35579	760	K	Myosin-9 OS=Homo sapiens OX=9606 GN=MYH9 PE=1 SV=4	MYH9	0.00172074	105.81	IGQSK(1)VFFR	2	-2.0063	3
O60306	762	K	RNA helicase aquarius OS=Homo sapiens OX=9606 GN=AQR PE=1 SV=4	AQR	0.00411196	54.556	K(1)DADVEDEDTEEAK	2	-1.6844	1
Q96T37	762	K	RNA-binding protein 15 OS=Homo sapiens OX=9606 GN=RBM15 PE=1 SV=2	RBM15	6.72407e-06	58.338	SDGSAPSTSTASSK(1)LK	2	1.1997	1
P02458	764	K	Collagen alpha-1(II) chain OS=Homo sapiens OX=9606 GN=COL2A1 PE=1 SV=3	COL2A1	0.00831289	62.271	GAAGIAGPK(1)GDR	2	0.27143	1
P35580	767	K	Myosin-10 OS=Homo sapiens OX=9606 GN=MYH10 PE=1 SV=3	MYH10	0.00250369	77.072	IGQSK(1)IFFR	2	-1.1433	5
Q9P1Y6	768	K	PHD and RING finger domain-containing protein 1 OS=Homo sapiens OX=9606 GN=PHRF1 PE=1 SV=3	PHRF1	0.00943427	55.754	GK(1)GVGSTFESFR	2	1.9459	1
P18206	768	K	Vinculin OS=Homo sapiens OX=9606 GN=VCL PE=1 SV=4	VCL	0.0220692	60.001	ILLVAK(1)R	2	-1.4752	1
Q9P1Y6	768	K	PHD and RING finger domain-containing protein 1 OS=Homo sapiens OX=9606 GN=PHRF1 PE=1 SV=3	SEPTIN9	0.007104	50.297	K(1)SVQPTSEER	2	-1.7497	1
P21333	771	K	Filamin-A OS=Homo sapiens OX=9606 GN=FLNA PE=1 SV=4	FLNA	0.00315859	51.454	VNVGAGSHPNK(1)VK	2	-1.8862	1
P02458	773	K	Collagen alpha-1(II) chain OS=Homo sapiens OX=9606 GN=COL2A1 PE=1 SV=3	COL2A1	6.79435e-06	121.71	GDVGEK(1)GPEGAPGK	2	0.70186	1
P05023	773	K	Sodium/potassium-transporting ATPase subunit alpha-1 OS=Homo sapiens OX=9606 GN=ATP1A1 PE=1 SV=1	ATP1A1	0.0244971	44.767	LIFDNLK(1)K	2	-1.8184	1
Q7L014	776	K	Probable ATP-dependent RNA helicase DDX46 OS=Homo sapiens OX=9606 GN=DDX46 PE=1 SV=2	DDX46	0.00335016	79.059	SSGFSGK(1)GFK	2	0.90421	2
Q9P2E9	779	K	Ribosome-binding protein 1 OS=Homo sapiens OX=9606 GN=RRBP1 PE=1 SV=5	RRBP1	7.03191e-05	99.174	AK(1)VGAAEEELQK	2	-0.56629	4
P12110	779	K	Collagen alpha-2(VI) chain OS=Homo sapiens OX=9606 GN=COL6A2 PE=1 SV=4	COL6A2	3.63651e-17	185.57	HESENLYSIACDK(1)PQQVR	3	-2.8209	2
Q9P2E9	779	K	Ribosome-binding protein 1 OS=Homo sapiens OX=9606 GN=RRBP1 PE=1 SV=5	DBNL	0.0327916	57.888	VGK(1)DSFWAK	2	0.51923	1
P02458	781	K	Collagen alpha-1(II) chain OS=Homo sapiens OX=9606 GN=COL2A1 PE=1 SV=3	COL2A1	0.0159049	57.293	GPEGAPGK(1)DGGR	2	-0.57435	1
P21333	781	K	Filamin-A OS=Homo sapiens OX=9606 GN=FLNA PE=1 SV=4	FLNA	0.00245522	78.932	VYGPGVAK(1)TGLK	2	-0.085456	4
P18206	784	K	Vinculin OS=Homo sapiens OX=9606 GN=VCL PE=1 SV=4	VCL	0.00107453	83.775	EAVK(1)AASDELSK	2	-2.7737	1
P13591	785	K	Neural cell adhesion molecule 1 OS=Homo sapiens OX=9606 GN=NCAM1 PE=1 SV=3	NCAM1	0.0332204	47.349	DESK(1)EPIVEVR	2	0.88611	1
Q14764	796	K	Major vault protein OS=Homo sapiens OX=9606 GN=MVP PE=1 SV=4	MVP	7.75533e-06	119.43	FK(1)QMTEAIGPSTIR	2	-2.303	2
O00203	803	K	AP-3 complex subunit beta-1 OS=Homo sapiens OX=9606 GN=AP3B1 PE=1 SV=3	AP3B1	0.0121463	57.032	EK(0.005)EK(0.996)K(1)TK(1)QDR	2	8.3852	1
O00203	804	K	AP-3 complex subunit beta-1 OS=Homo sapiens OX=9606 GN=AP3B1 PE=1 SV=3	AP3B1	0.0121463	57.032	EK(0.005)EK(0.996)K(1)TK(1)QDR	2	8.3852	1
O60437	807	K	Periplakin OS=Homo sapiens OX=9606 GN=PPL PE=1 SV=4	PPL	0.000264723	112.8	DYELEAEK(1)LR	2	-0.77802	3
Q09666	807	K	Neuroblast differentiation-associated protein AHNAK OS=Homo sapiens OX=9606 GN=AHNAK PE=1 SV=2	AHNAK	2.84363e-06	137.84	FK(1)MPEMNIK	2	0.44423	6
O76041	811	K	Nebulette OS=Homo sapiens OX=9606 GN=NEBL PE=1 SV=1	NEBL	2.12711e-08	159.12	K(1)NTQVVSDAAYK	2	-0.7901	4
P51610	813	K	Host cell factor 1 OS=Homo sapiens OX=9606 GN=HCFC1 PE=1 SV=2	HCFC1	3.3637e-24	196.42	VMTSGTGAPAK(1)IITAVPK	2	1.4057	4
Q13813	814	K	Spectrin alpha chain, non-erythrocytic 1 OS=Homo sapiens OX=9606 GN=SPTAN1 PE=1 SV=3	SPTAN1	0.0170095	56.202	GK(1)DLIGVQNLLK	2	-1.2627	1
Q09666	817	K	Neuroblast differentiation-associated protein AHNAK OS=Homo sapiens OX=9606 GN=AHNAK PE=1 SV=2	AHNAK	0.021718	48.822	VPK(1)ISMPDVDLHLK	3	-3.7263	1
Q9UKV3	818	K	Apoptotic chromatin condensation inducer in the nucleus OS=Homo sapiens OX=9606 GN=ACIN1 PE=1 SV=2	ACIN1	0.0283439	48.157	ESSLPK(1)SFK	2	-0.79909	1
Q9UKV3	818	K	Apoptotic chromatin condensation inducer in the nucleus OS=Homo sapiens OX=9606 GN=ACIN1 PE=1 SV=2	SNX9	0.00511837	88.921	IPLNK(1)FPGFAK	2	-0.25119	1
Q92616	821	K	eIF-2-alpha kinase activator GCN1 OS=Homo sapiens OX=9606 GN=GCN1 PE=1 SV=7	GCN1	0.00826528	65.879	GIK(1)EEVQLTSK	2	-0.49462	1
Q9UKV3	823	K	Apoptotic chromatin condensation inducer in the nucleus OS=Homo sapiens OX=9606 GN=ACIN1 PE=1 SV=2	ACIN1	0.0366974	50.834	K(1)ISVVSATK	2	0.093445	1
Q9UKV3	823	K	Apoptotic chromatin condensation inducer in the nucleus OS=Homo sapiens OX=9606 GN=ACIN1 PE=1 SV=2	NCOR2	0.0197124	66.664	TVSQCK(1)NFYFNYK	2	2.3386	1
P53621	825	K	Coatomer subunit alpha OS=Homo sapiens OX=9606 GN=COPA PE=1 SV=2	COPA	0.00964189	60.547	GFFEGTIASK(1)GK	2	-1.5871	1
O14974	829	K	Protein phosphatase 1 regulatory subunit 12A OS=Homo sapiens OX=9606 GN=PPP1R12A PE=1 SV=1	PPP1R12A	0.0265876	54.584	REEEK(1)EGEDK(1)SQPK	3	12.098	1
O15042	832	K	U2 snRNP-associated SURP motif-containing protein OS=Homo sapiens OX=9606 GN=U2SURP PE=1 SV=2	U2SURP	0.0132997	55.754	FSK(1)YSEMSEEK	2	0.39352	1
O95487	836	K	Protein transport protein Sec24B OS=Homo sapiens OX=9606 GN=SEC24B PE=1 SV=2	SEC24B	9.94834e-08	91.993	SSTK(1)VVQHLGPATDFYK	2	0.26363	1
Q8IVF2	839	K	Protein AHNAK2 OS=Homo sapiens OX=9606 GN=AHNAK2 PE=1 SV=2	AHNAK2	0.0151666	66.953	FK(1)MPSFGVSAPGK	2	-0.11006	1
P35221	842	K	Catenin alpha-1 OS=Homo sapiens OX=9606 GN=CTNNA1 PE=1 SV=1	CTNNA1	7.69539e-05	109.88	ASYVASTK(1)YQK	2	-2.4841	2
Q01082	842	K	Spectrin beta chain, non-erythrocytic 1 OS=Homo sapiens OX=9606 GN=SPTBN1 PE=1 SV=2	SPTBN1	2.1837e-05	99.174	K(1)QALQDTLALYK	2	-2.1751	3
O43707	859	K	Alpha-actinin-4 OS=Homo sapiens OX=9606 GN=ACTN4 PE=1 SV=2	ACTN4	0.000301246	80.815	VLAGDK(1)NFITAEELR	2	-5.0234	1
P35579	860	K	Myosin-9 OS=Homo sapiens OX=9606 GN=MYH9 PE=1 SV=4	MYH9	1.91877e-06	126.82	EK(1)QLAAENR	2	-1.9726	2
P21333	865	K	Filamin-A OS=Homo sapiens OX=9606 GN=FLNA PE=1 SV=4	FLNA	0.000365239	74.849	VK(1)VEPSHDASK	2	0.034713	2
Q5JWR5	867	K	Protein dopey-1 OS=Homo sapiens OX=9606 GN=DOP1A PE=2 SV=1	DOP1A	0.0124858	45.489	YIAEK(1)TEFFK	2	-1.5676	1
P12111	869	K	Collagen alpha-3(VI) chain OS=Homo sapiens OX=9606 GN=COL6A3 PE=1 SV=5	COL6A3	1.07878e-12	156.14	IIDELNVK(1)PEGTR	2	-3.444	3
Q13435	870	K	Splicing factor 3B subunit 2 OS=Homo sapiens OX=9606 GN=SF3B2 PE=1 SV=2	SF3B2	9.29049e-05	86.838	EDFSDMVAEHAAK(1)QK	2	0.99286	1
Q9UBN7	873	K	Histone deacetylase 6 OS=Homo sapiens OX=9606 GN=HDAC6 PE=1 SV=2	ACIN1	0.0283439	48.157	ESSLPK(1)SFK	2	-0.79909	1
Q9UBN7	873	K	Histone deacetylase 6 OS=Homo sapiens OX=9606 GN=HDAC6 PE=1 SV=2	HDAC6	0.000918673	62.969	K(1)VLEAGMGK	2	0.41461	2
P21333	876	K	Filamin-A OS=Homo sapiens OX=9606 GN=FLNA PE=1 SV=4	FLNA	0.00336711	57.888	VK(1)AEGPGLSR	2	-0.086532	1
Q09666	884	K	Neuroblast differentiation-associated protein AHNAK OS=Homo sapiens OX=9606 GN=AHNAK PE=1 SV=2	AHNAK	2.59965e-06	154.81	MPK(1)FSMPGFK	2	-0.15586	14
P12111	904	K	Collagen alpha-3(VI) chain OS=Homo sapiens OX=9606 GN=COL6A3 PE=1 SV=5	COL6A3	1.0699e-06	126.17	FDEHQSKPEILNLVK(1)R	3	1.1219	3
Q10570	912	K	Cleavage and polyadenylation specificity factor subunit 1 OS=Homo sapiens OX=9606 GN=CPSF1 PE=1 SV=2	CPSF1	0.00216222	46.358	K(1)AEGGGAEEGAGAR	2	-1.3457	1
Q9H2M9	913	K	Rab3 GTPase-activating protein non-catalytic subunit OS=Homo sapiens OX=9606 GN=RAB3GAP2 PE=1 SV=1	RAB3GAP2	5.45052e-15	99.909	GNTQTSK(1)VSSLQAEPLPR	2	0.58032	1
P21333	916	K	Filamin-A OS=Homo sapiens OX=9606 GN=FLNA PE=1 SV=4	FLNA	1.49912e-09	130.71	LDVQFSGLTK(1)GDAVR	2	-0.47114	5
Q15149	923	K	Plectin OS=Homo sapiens OX=9606 GN=PLEC PE=1 SV=3	PLEC	0.00262475	113.7	GHLSGLAK(1)R	2	-0.2118	1
P46940	924	K	Ras GTPase-activating-like protein IQGAP1 OS=Homo sapiens OX=9606 GN=IQGAP1 PE=1 SV=1	IQGAP1	1.9596e-06	125.17	NK(1)ITLQDVVSHSK	2	1.4519	2
Q8IVF2	925	K	Protein AHNAK2 OS=Homo sapiens OX=9606 GN=AHNAK2 PE=1 SV=2	AHNAK2	0.00749752	65.404	VEMPSFK(1)MPK	2	-0.47358	1
Q92900	929	K	Regulator of nonsense transcripts 1 OS=Homo sapiens OX=9606 GN=UPF1 PE=1 SV=2	UPF1	0.00244389	78.816	K(1)LVNTINPGAR	2	1.3808	1
P12111	930	K	Collagen alpha-3(VI) chain OS=Homo sapiens OX=9606 GN=COL6A3 PE=1 SV=5	COL6A3	0.0436286	63.397	YIFVK(1)SAGSR	2	-0.44778	1
Q09666	942	K	Neuroblast differentiation-associated protein AHNAK OS=Homo sapiens OX=9606 GN=AHNAK PE=1 SV=2	AHNAK	0.000146346	119.07	MPEMNIK(1)APK	2	0.37737	8
P46940	942	K	Ras GTPase-activating-like protein IQGAP1 OS=Homo sapiens OX=9606 GN=IQGAP1 PE=1 SV=1	IQGAP1	6.82328e-29	189.56	NK(1)EQLSDMMMINK	2	-0.43919	1
O43491	946	K	Band 4.1-like protein 2 OS=Homo sapiens OX=9606 GN=EPB41L2 PE=1 SV=1	EPB41L2	0.0105858	43.168	TVK(1)GGISETR	2	2.7078	1
Q04637	950	K	Eukaryotic translation initiation factor 4 gamma 1 OS=Homo sapiens OX=9606 GN=EIF4G1 PE=1 SV=4	EIF4G1	0.0324475	127.94	DLDFEK(1)AKPR	2	-0.691	1
P46940	953	K	Ras GTPase-activating-like protein IQGAP1 OS=Homo sapiens OX=9606 GN=IQGAP1 PE=1 SV=1	IQGAP1	2.09614e-12	154.66	EQLSDMMMINK(1)QK	2	0.069418	1
Q09666	961	K	Neuroblast differentiation-associated protein AHNAK OS=Homo sapiens OX=9606 GN=AHNAK PE=1 SV=2	AHNAK	8.93766e-05	92.707	VK(1)GEYDMTVPK	2	-0.30738	4
P35579	966	K	Myosin-9 OS=Homo sapiens OX=9606 GN=MYH9 PE=1 SV=4	MYH9	0.00460683	72.922	LQLEK(1)VTTEAK	2	0.7793	1
P35580	973	K	Myosin-10 OS=Homo sapiens OX=9606 GN=MYH10 PE=1 SV=3	MYH10	0.000514668	101.48	LQLEK(1)VTAEAK	2	-2.9147	2
P21333	975	K	Filamin-A OS=Homo sapiens OX=9606 GN=FLNA PE=1 SV=4	FLNA	0.0031901	69.915	IK(1)VSGLGEK	2	-1.3348	4
Q9H0E3	981	K	Histone deacetylase complex subunit SAP130 OS=Homo sapiens OX=9606 GN=SAP130 PE=1 SV=1	SAP130	0.010272	65.933	K(1)AATDDDLHR	2	-0.40591	1
P18206	983	K	Vinculin OS=Homo sapiens OX=9606 GN=VCL PE=1 SV=4	VCL	0.000995919	92.707	WSSK(1)GNDIIAAAK	2	1.2654	1
Q96KN7	985	K	X-linked retinitis pigmentosa GTPase regulator-interacting protein 1 OS=Homo sapiens OX=9606 GN=RPGRIP1 PE=1 SV=2	RPGRIP1	0.0113457	60.709	K(1)PPHGGER	2	-10.006	3
P21333	987	K	Filamin-A OS=Homo sapiens OX=9606 GN=FLNA PE=1 SV=4	FLNA	0.00179811	79.889	VDVGK(1)DQEFTVK	2	0.11591	2
P12109	990	K	Collagen alpha-1(VI) chain OS=Homo sapiens OX=9606 GN=COL6A1 PE=1 SV=3	COL6A1	0.000308973	72.075	VLVTGK(1)TAEYDVAYGESHLFR	3	1.0768	1
Q00341	991	K	Vigilin OS=Homo sapiens OX=9606 GN=HDLBP PE=1 SV=2	HDLBP	0.00976523	47.561	YVIGQK(1)GSGIR	2	-1.0077	1
P21333	994	K	Filamin-A OS=Homo sapiens OX=9606 GN=FLNA PE=1 SV=4	FLNA	0.00493429	78.816	DQEFTVK(1)SK	2	0.77942	5
P21333	994	K	Filamin-A OS=Homo sapiens OX=9606 GN=FLNA PE=1 SV=4	FLNA	0.0127982	51.569	VDVGKDQEFTVK(1)SK	2	0.2344	1
P48634	995	K	Protein PRRC2A OS=Homo sapiens OX=9606 GN=PRRC2A PE=1 SV=3	PRRC2A	0.0209573	49.097	LGGPK(1)ETPPNGNLSPAPR	2	-11.431	2
P12110	1000	K	Collagen alpha-2(VI) chain OS=Homo sapiens OX=9606 GN=COL6A2 PE=1 SV=4	COL6A2	2.51455e-05	78.888	AAVFHEK(1)DYDSLAQPGFFDR	3	2.05	4
Q09666	1005	K	Neuroblast differentiation-associated protein AHNAK OS=Homo sapiens OX=9606 GN=AHNAK PE=1 SV=2	AHNAK	0.0048574	72.922	MPK(1)FSMPSLK	2	-2.7786	2
P21333	1007	K	Filamin-A OS=Homo sapiens OX=9606 GN=FLNA PE=1 SV=4	FLNA	0.0225109	51.829	VASK(1)IVGPSGAAVPCK	2	0.92677	1
O95373	1013	K	Importin-7 OS=Homo sapiens OX=9606 GN=IPO7 PE=1 SV=1	IPO7	0.000860619	78.816	MIEK(1)HGGYK	2	-0.33894	2
Q8IVF2	1015	K	Protein AHNAK2 OS=Homo sapiens OX=9606 GN=AHNAK2 PE=1 SV=2	AHNAK2	0.00222401	84.999	MPSFGVSAPGK(1)SIK	2	0.11998	1
P18206	1020	K	Vinculin OS=Homo sapiens OX=9606 GN=VCL PE=1 SV=4	VCL	0.00819993	70.389	ALIQCAK(1)DIAK	2	0.50091	2
P18206	1024	K	Vinculin OS=Homo sapiens OX=9606 GN=VCL PE=1 SV=4	VCL	0.000547526	79.311	DIAK(1)ASDEVTR	2	-2.268	2
P35579	1024	K	Myosin-9 OS=Homo sapiens OX=9606 GN=MYH9 PE=1 SV=4	MYH9	0.000281785	73.891	NK(1)HEAMITDLEER	2	0.79722	1
Q7L014	1025	K	Probable ATP-dependent RNA helicase DDX46 OS=Homo sapiens OX=9606 GN=DDX46 PE=1 SV=2	DDX46	5.62975e-17	171.09	LQNSYQPTNK(1)GR	2	0.62968	1
Q04637	1026	K	Eukaryotic translation initiation factor 4 gamma 1 OS=Homo sapiens OX=9606 GN=EIF4G1 PE=1 SV=4	EIF4G1	0.0127606	57.888	VQQLMAK(1)GSDK	2	-0.09721	1
P46940	1027	K	Ras GTPase-activating-like protein IQGAP1 OS=Homo sapiens OX=9606 GN=IQGAP1 PE=1 SV=1	IQGAP1	0.00156871	92.445	LFK(1)TALQEEIK	2	-0.1559	3
Q09666	1049	K	Neuroblast differentiation-associated protein AHNAK OS=Homo sapiens OX=9606 GN=AHNAK PE=1 SV=2	AHNAK	0.000166042	95.345	VDTNAPDLSLEGPEGK(1)LK	2	-1.471	1
O60885	1050	K	Bromodomain-containing protein 4 OS=Homo sapiens OX=9606 GN=BRD4 PE=1 SV=2	BRD4	0.0120571	52.837	HHK(1)SDPYSTGHLR	3	0.46324	1
Q09666	1056	K	Neuroblast differentiation-associated protein AHNAK OS=Homo sapiens OX=9606 GN=AHNAK PE=1 SV=2	AHNAK	0.00019802	100.84	FK(1)MPEMHFR	2	-0.6009	4
P08123	1064	K	Collagen alpha-2(I) chain OS=Homo sapiens OX=9606 GN=COL1A2 PE=1 SV=7	COL1A2	1.44782e-09	133.07	GPAGPSGPAGK(1)DGR	2	-1.7759	1
Q13428	1065	K	Treacle protein OS=Homo sapiens OX=9606 GN=TCOF1 PE=1 SV=3	TCOF1	4.15455e-06	115.04	K(1)NPASLPLTQAALK	2	-0.3691	1
Q09666	1066	K	Neuroblast differentiation-associated protein AHNAK OS=Homo sapiens OX=9606 GN=AHNAK PE=1 SV=2	AHNAK	1.12769e-05	91.939	APK(1)MSLPDVDLDLK	2	-0.19393	1
P18206	1070	K	Vinculin OS=Homo sapiens OX=9606 GN=VCL PE=1 SV=4	VCL	3.92496e-05	101.82	ILSTVK(1)ATMLGR	2	0.57732	3
P21333	1071	K	Filamin-A OS=Homo sapiens OX=9606 GN=FLNA PE=1 SV=4	FLNA	6.49953e-10	66.509	VK(1)AFGPGLQGGSAGSPAR	2	-1.0084	1
P35579	1081	K	Myosin-9 OS=Homo sapiens OX=9606 GN=MYH9 PE=1 SV=4	MYH9	9.6047e-05	108.93	K(1)EEELQAALAR	2	0.47895	1
Q09666	1082	K	Neuroblast differentiation-associated protein AHNAK OS=Homo sapiens OX=9606 GN=AHNAK PE=1 SV=2	AHNAK	0.00150561	110.88	MK(1)GNVDISAPK	2	0.44591	3
P02461	1106	K	Collagen alpha-1(III) chain OS=Homo sapiens OX=9606 GN=COL3A1 PE=1 SV=4	COL3A1	0.0284797	46.835	GAAGIK(1)GHR	2	-0.16172	1
Q00610	1118	K	Clathrin heavy chain 1 OS=Homo sapiens OX=9606 GN=CLTC PE=1 SV=5	CLTC	0.012927	62.88	AQLQK(1)GMVK	2	-0.20342	2
O60437	1122	K	Periplakin OS=Homo sapiens OX=9606 GN=PPL PE=1 SV=4	PPL	0.00260065	90.761	VEK(1)DAATER	2	-1.3384	1
Q13813	1132	K	Spectrin alpha chain, non-erythrocytic 1 OS=Homo sapiens OX=9606 GN=SPTAN1 PE=1 SV=3	SPTAN1	0.00122136	121.31	K(1)FDDFQK	2	-1.8954	2
Q9HAV4	1140	K	Exportin-5 OS=Homo sapiens OX=9606 GN=XPO5 PE=1 SV=1	XPO5	0.0141896	53.028	LLNPSLQK(1)VADK	2	-0.29758	1
O75376	1152	K	Nuclear receptor corepressor 1 OS=Homo sapiens OX=9606 GN=NCOR1 PE=1 SV=2	NCOR1	0.000305062	98.865	GTPTSK(1)ISVESIPSLR	2	-0.72415	2
Q9P2E9	1159	K	Ribosome-binding protein 1 OS=Homo sapiens OX=9606 GN=RRBP1 PE=1 SV=5	RRBP1	1.68526e-07	121.96	ATQK(1)GDPVAILK	2	-1.9396	3
Q9P2E9	1159	K	Ribosome-binding protein 1 OS=Homo sapiens OX=9606 GN=RRBP1 PE=1 SV=5	PUF60	0.00312448	65.933	K(1)QESTVMVLR	2	0.49099	2
P50851	1160	K	Lipopolysaccharide-responsive and beige-like anchor protein OS=Homo sapiens OX=9606 GN=LRBA PE=1 SV=4	LRBA	0.00831986	76.605	LIFQEGK(1)PVTEK	2	-9.0823	2
P30622	1168	K	CAP-Gly domain-containing linker protein 1 OS=Homo sapiens OX=9606 GN=CLIP1 PE=1 SV=2	CLIP1	0.0126435	45.183	QAAAQK(1)SQQLSALQEENVK	2	-9.0325	1
Q15149	1175	K	Plectin OS=Homo sapiens OX=9606 GN=PLEC PE=1 SV=3	PLEC	0.000701613	95.138	AQAEVEGLGK(1)GVAR	2	-0.76447	2
Q09666	1184	K	Neuroblast differentiation-associated protein AHNAK OS=Homo sapiens OX=9606 GN=AHNAK PE=1 SV=2	AHNAK	0.00099333	90.761	FK(1)MPEMHFK	2	1.5777	8
Q09666	1191	K	Neuroblast differentiation-associated protein AHNAK OS=Homo sapiens OX=9606 GN=AHNAK PE=1 SV=2	AHNAK	0.000997178	94.804	MPEMHFK(1)TPK	2	0.44025	3
Q13813	1193	K	Spectrin alpha chain, non-erythrocytic 1 OS=Homo sapiens OX=9606 GN=SPTAN1 PE=1 SV=3	SPTAN1	0.0108635	72.042	TASPWK(1)SAR	2	0.90582	1
Q09666	1194	K	Neuroblast differentiation-associated protein AHNAK OS=Homo sapiens OX=9606 GN=AHNAK PE=1 SV=2	AHNAK	1.47456e-06	115.35	TPK(1)ISMPDVDLHLK	2	1.6249	2
P01024	1203	K	Complement C3 OS=Homo sapiens OX=9606 GN=C3 PE=1 SV=2	C3	0.0419953	56.091	LK(1)GPLLNK	2	2.2099	1
Q09666	1205	K	Neuroblast differentiation-associated protein AHNAK OS=Homo sapiens OX=9606 GN=AHNAK PE=1 SV=2	AHNAK	0.00018751	110.52	ISMPDVDLHLK(1)GPK	2	0.39607	7
Q14839	1206	K	Chromodomain-helicase-DNA-binding protein 4 OS=Homo sapiens OX=9606 GN=CHD4 PE=1 SV=2	CHD4	0.00179165	73.655	PGLGSK(1)TGSMSK	2	3.0174	4
Q15746	1207	K	Myosin light chain kinase, smooth muscle OS=Homo sapiens OX=9606 GN=MYLK PE=1 SV=4	MYLK	0.000140774	69.224	RPK(1)SSLPPVLGTESDATVK	3	1.3008	1
Q9Y618	1210	K	Nuclear receptor corepressor 2 OS=Homo sapiens OX=9606 GN=NCOR2 PE=1 SV=3	NCOR2	2.25846e-06	85.742	GTALGSVPGGSITK(1)GIPSTR	2	-0.61985	4
Q01082	1210	K	Spectrin beta chain, non-erythrocytic 1 OS=Homo sapiens OX=9606 GN=SPTBN1 PE=1 SV=2	SPTBN1	0.000174645	102.26	K(1)QEDFMTTMDANEEK	2	0.60234	1
Q09666	1210	K	Neuroblast differentiation-associated protein AHNAK OS=Homo sapiens OX=9606 GN=AHNAK PE=1 SV=2	AHNAK	0.000137099	106	VK(1)GDVDVSVPK	2	1.8123	8
Q29RF7	1211	K	Sister chromatid cohesion protein PDS5 homolog A OS=Homo sapiens OX=9606 GN=PDS5A PE=1 SV=1	PDS5A	0.000856581	82.437	IISVTPVK(1)NIDPVK	2	0.91157	1
Q02880	1214	K	DNA topoisomerase 2-beta OS=Homo sapiens OX=9606 GN=TOP2B PE=1 SV=3	TOP2B	0.00125902	79.889	EDVLAGMSGK(1)AIK	2	0.098879	2
[truncated: 194 more rows]
