# Supplementary material for: Lactylated Apolipoprotein C‐II Induces Immunotherapy Resistance by Promoting Extracellular Lipolysis
Source: Adv Sci (Weinh). 2024 Jul 9;11(38):2406333. doi: 10.1002/advs.202406333 (PMC11481198; doi:10.1002/advs.202406333)
Supplement: Supplementary file 3 — Supporting Table 2 [file ADVS-11-2406333-s003.xlsx]

## Sheet: Sheet2
Up-regulated (Untreated_T / NAT_T)						Down-regulated (Untreated_T / NAT_T)
GO Terms Level 1	GO Terms Level 2	Number of proteins	Related proteins			GO Terms Level 1	GO Terms Level 2	Number of proteins	Related proteins
Biological Process	cellular component organization or biogenesis	7	P62807 P06733 P07355 P27348 P31946 P31947 P63104			Biological Process	regulation of biological process	15	P02042 P21333 P22061 P29401 P37837 P52566 P63261 P68871 P69905 Q13838 Q15365 Q15366 Q92733 Q9BZZ5 Q9Y618
	regulation of biological process	6	P06733 P07355 P27348 P31946 P31947 P63104				cellular metabolic process	13	P02042 P21333 P22061 P29401 P37837 P68871 P69905 Q13427 Q13838 Q15365 Q15366 Q92733 Q9Y618
	cell communication	5	P06733 P07355 P31946 P31947 P63104				nitrogen compound metabolic process	12	P02042 P21333 P22061 P29401 P37837 P68871 Q13427 Q13838 Q15365 Q15366 Q92733 Q9Y618
	signal transduction	5	P06733 P07355 P31946 P31947 P63104				organic substance metabolic process	12	P02042 P21333 P22061 P29401 P37837 P68871 Q13427 Q13838 Q15365 Q15366 Q92733 Q9Y618
	regulation of biological quality	5	P07355 P27348 P31946 P31947 P63104				primary metabolic process	10	P21333 P22061 P29401 P37837 Q13427 Q13838 Q15365 Q15366 Q92733 Q9Y618
	cellular response to stimulus	5	P06733 P07355 P31946 P31947 P63104				anatomical structure development	9	O60749 P02042 P21333 P52566 P63261 P68871 P69905 Q13838 Q9Y618
	establishment of localization	5	P07355 P27348 P31946 P31947 P63104				cellular component organization or biogenesis	9	O60749 P02042 P21333 P63261 P68871 P69905 Q13427 Q13838 Q9Y618
	primary metabolic process	4	P62807 P06733 P07355 P31946				multicellular organism development	8	P02042 P21333 P52566 P63261 P68871 P69905 Q13838 Q9Y618
	nitrogen compound metabolic process	4	P62807 P06733 P07355 P31946				response to stress	7	P02042 P21333 P22061 P63261 P68871 P69905 Q13838
	response to stress	4	P62807 P06733 P31947 P63104				response to chemical	7	P02042 P21333 P22061 P37837 P63261 P68871 P69905
	organic substance metabolic process	4	P62807 P06733 P07355 P31946				cellular developmental process	7	O60749 P02042 P21333 P63261 P68871 P69905 Q9Y618
	regulation of molecular function	4	P06733 P07355 P31946 P31947				establishment of localization	7	O60749 P02042 P21333 P63261 P68871 P69905 Q13838
	cellular localization	3	P07355 P31946 P63104				vesicle-mediated transport	6	O60749 P02042 P21333 P63261 P68871 P69905
	anatomical structure development	3	P06733 P07355 P31947				cellular response to stimulus	5	P21333 P22061 P37837 P63261 Q13838
	cellular metabolic process	3	P62807 P06733 P31946				regulation of biological quality	5	P02042 P21333 P68871 P69905 Q9Y618
	response to chemical	3	P06733 P07355 P63104				other	16	P52566 P69905 P37837 P21333 P22061 O60749 Q15365 P63261 P29401 Q9Y618 Q92733 Q13838 Q13427 P02042 P68871 Q15366
	macromolecule localization	3	P07355 P31946 P63104			Cellular Component	intracellular anatomical structure	17	O60749 P02042 P21333 P22061 P29401 P37837 P52566 P63261 P68871 P69905 Q13427 Q13838 Q15365 Q15366 Q92733 Q9BZZ5 Q9Y618
	vesicle-mediated transport	3	P07355 P31946 P63104				cytoplasm	16	O60749 P02042 P21333 P22061 P29401 P37837 P52566 P63261 P68871 P69905 Q13427 Q13838 Q15365 Q15366 Q9BZZ5 Q9Y618
	multicellular organism development	3	P06733 P07355 P31947				organelle	16	O60749 P02042 P21333 P29401 P37837 P52566 P63261 P68871 P69905 Q13427 Q13838 Q15365 Q15366 Q92733 Q9BZZ5 Q9Y618
	immune response	3	P62807 P07355 P63104				membrane-enclosed lumen	14	P02042 P21333 P29401 P37837 P63261 P68871 P69905 Q13427 Q13838 Q15365 Q15366 Q92733 Q9BZZ5 Q9Y618
	immune effector process	2	P07355 P63104				cytosol	13	P02042 P21333 P22061 P29401 P37837 P52566 P63261 P68871 P69905 Q13427 Q15365 Q15366 Q9Y618
	leukocyte activation	2	P07355 P63104				nucleoplasm	10	P29401 P37837 P63261 Q13427 Q13838 Q15365 Q15366 Q92733 Q9BZZ5 Q9Y618
	cellular developmental process	2	P07355 P31947				membrane	7	O60749 P21333 P22061 P29401 P52566 P63261 Q13427
	chemical homeostasis	2	P07355 P31947				nuclear body	7	P29401 Q13427 Q13838 Q15365 Q92733 Q9BZZ5 Q9Y618
	response to biotic stimulus	2	P62807 P06733				extracellular region	6	P02042 P21333 P22061 P63261 P68871 P69905
	response to other organism	2	P62807 P06733				extracellular space	5	P02042 P22061 P63261 P68871 P69905
	response to external stimulus	2	P62807 P06733				endomembrane system	5	O60749 P02042 P21333 P29401 P68871
	catabolic process	2	P06733 P07355				myelin sheath	5	P02042 P29401 P63261 P68871 P69905
	cell activation	2	P07355 P63104				ribonucleoprotein complex	5	P63261 P69905 Q13838 Q15365 Q9BZZ5
	other	5	P06733 P31946 P63104 P31947 P07355				cell projection	4	O60749 P21333 P22061 P63261
Cellular Component	cytosol	7	P62807 P06733 P07355 P27348 P31946 P31947 P63104				cell periphery	4	P21333 P22061 P63261 Q13427
	intracellular anatomical structure	7	P62807 P06733 P07355 P27348 P31946 P31947 P63104				other	11	P69905 P21333 O60749 P63261 Q13838 Q9Y618 P29401 Q13427 P02042 P68871 P22061
	cytoplasm	7	P62807 P06733 P07355 P27348 P31946 P31947 P63104			Molecular Function	protein binding	11	O60749 P02042 P21333 P29401 P52566 P63261 P68871 Q13838 Q15366 Q9BZZ5 Q9Y618
	organelle	6	P62807 P06733 P07355 P31946 P31947 P63104				organic cyclic compound binding	6	P29401 P69905 Q13838 Q15365 Q15366 Q9Y618
	extracellular space	4	P62807 P07355 P31947 P63104				small molecule binding	5	P02042 P29401 P37837 P68871 P69905
	extracellular region	4	P62807 P07355 P31947 P63104				protein-containing complex binding	4	O60749 P21333 Q13838 Q9Y618
	perinuclear region of cytoplasm	3	P07355 P31946 P63104				transferase activity	3	P22061 P29401 P37837
	membrane-enclosed lumen	3	P62807 P07355 P63104				DNA-binding transcription factor activity	2	Q15365 Q9Y618
	cell surface	2	P06733 P07355				catalytic activity, acting on a protein	2	P22061 Q13427
	membrane	2	P06733 P07355				oxygen carrier activity	2	P02042 P68871
	extrinsic component of membrane	2	P06733 P07355				hydrolase activity	2	P52566 Q13838
	cell leading edge	2	P07355 P63104				ion binding	2	O60749 P29401
	nucleoplasm	2	P62807 P63104				carbohydrate binding	2	P29401 P37837
	cell projection	2	P06733 P07355				amide binding	2	P69905 Q13427
	myelin sheath	2	P06733 P07355				structural constituent of synapse	1	P63261
	cell periphery	2	P06733 P07355				translation regulator activity, nucleic acid binding	1	Q15365
	transporter complex	1	P07355				enzyme regulator activity	1	P52566
	distal axon	1	P06733				transcription coregulator activity	1	Q9Y618
	membrane protein complex	1	P07355				isomerase activity	1	Q13427
	postsynapse	1	P63104				lipid binding	1	O60749
	catalytic complex	1	P06733				ATP-dependent activity, acting on RNA	1	Q13838
	protein-DNA complex	1	P62807				structural constituent of cytoskeleton	1	P63261
	Schmidt-Lanterman incisure	1	P07355				helicase activity	1	Q13838
	compact myelin	1	P07355				sulfur compound binding	1	P29401
	myelin sheath adaxonal region	1	P07355
	midbody	1	P07355
	site of polarized growth	1	P06733
	endomembrane system	1	P07355
	PCSK9-AnxA2 complex	1	P07355
Molecular Function	protein binding	7	P62807 P06733 P07355 P27348 P31946 P31947 P63104
	protein-containing complex binding	3	P07355 P31946 P63104
	enzyme regulator activity	2	P07355 P31947
	organic cyclic compound binding	2	P62807 P06733
	DNA-binding transcription factor activity	1	P06733
	transcription coregulator activity	1	P31946
	lipid binding	1	P07355
	lyase activity	1	P06733
	transmembrane transporter activity	1	P07355
	ion binding	1	P07355
	virion binding	1	P07355
	extracellular matrix binding	1	P07355
	modified amino acid binding	1	P07355
